# Supplementary material for: ﻿Contributions of a small collection of terrestrial microsnails (Pupilloidea, Hypselostomatidae) from Myanmar with description of three new species
Source: Zookeys. 2024 Mar 14;1195:157–97. doi: 10.3897/zookeys.1195.112112 (PMC10958184; doi:10.3897/zookeys.1195.112112)
Supplement: XML Treatment for Bensonella [file zookeys.1195.112112-treatment9.xml]

<!DOCTYPE tp:taxon-treatment
  PUBLIC "-//TaxonX//DTD Taxonomic Treatment Publishing DTD v0 20100105//EN" "tax-treatment-NSO.dtd">
<tp:taxon-treatment xmlns:tp="http://www.plazi.org/taxpub"><tp:treatment-meta><kwd-group><label>Taxon classification</label><kwd>
                <named-content content-type="kingdom">Animalia</named-content>
              </kwd><kwd>
                <named-content content-type="order">Stylommatophora</named-content>
              </kwd><kwd>
                <named-content content-type="family">Hypselostomatidae</named-content>
              </kwd></kwd-group><mixed-citation publication-type="journal"><person-group><name><surname>Tongkerd</surname><given-names>Piyoros</given-names></name><name><surname>Lwin</surname><given-names>Ngwe</given-names></name><name><surname>Páll-Gergely</surname><given-names>Barna</given-names></name><name><surname>Chanabun</surname><given-names>Ratmanee</given-names></name><name><surname>Pholyotha</surname><given-names>Arthit</given-names></name><name><surname>Prasankok</surname><given-names>Pongpun</given-names></name><name><surname>Seesamut</surname><given-names>Teerapong</given-names></name><name><surname>Siriwut</surname><given-names>Warut</given-names></name><name><surname>Srisonchai</surname><given-names>Ruttapon</given-names></name><name><surname>Sutcharit</surname><given-names>Chirasak</given-names></name><name><surname>Panha</surname><given-names>Somsak</given-names></name></person-group><article-title>﻿Contributions of a small collection of terrestrial microsnails (<tp:taxon-name><tp:taxon-name-part taxon-name-part-type="superfamily">Pupilloidea</tp:taxon-name-part></tp:taxon-name>, <tp:taxon-name><tp:taxon-name-part taxon-name-part-type="family">Hypselostomatidae</tp:taxon-name-part></tp:taxon-name>) from Myanmar with description of three new species</article-title><source>Zookeys</source><day>14</day><month>03</month><year>2024</year><volume>1195</volume><fpage>157</fpage><lpage>197</lpage><pub-id pub-id-type="doi">10.3897/zookeys.1195.112112</pub-id></mixed-citation></tp:treatment-meta><tp:nomenclature><label>﻿﻿Genus</label><tp:taxon-name>
              <object-id xmlns:xlink="http://www.w3.org/1999/xlink" content-type="arpha" xlink:type="simple">F3D6C807-6527-5882-B74B-0D979D70DD2D</object-id>
              <tp:taxon-name-part taxon-name-part-type="genus" reg="Bensonella">Bensonella</tp:taxon-name-part>
            </tp:taxon-name><tp:taxon-authority>Pilsbry &amp; Vanatta, 1900</tp:taxon-authority><tp:nomenclature-citation-list><tp:nomenclature-citation><tp:taxon-name><tp:taxon-name-part taxon-name-part-type="genus" reg="Bifidaria">Bifidaria</tp:taxon-name-part> (<tp:taxon-name-part taxon-name-part-type="subgenus" reg="Bensonella">Bensonella</tp:taxon-name-part>)</tp:taxon-name><comment> Pilsbry &amp; Vanatta, 1900: 591. </comment></tp:nomenclature-citation><tp:nomenclature-citation><tp:taxon-name><tp:taxon-name-part taxon-name-part-type="genus" reg="Boysidia">Boysidia</tp:taxon-name-part> (<tp:taxon-name-part taxon-name-part-type="subgenus" reg="Bensonella">Bensonella</tp:taxon-name-part>)</tp:taxon-name><comment>. <xref ref-type="bibr" rid="B74">Pilsbry 1917</xref>: 198. </comment></tp:nomenclature-citation><tp:nomenclature-citation><tp:taxon-name><tp:taxon-name-part taxon-name-part-type="genus" reg="Boysidia">Boysidia</tp:taxon-name-part> (<tp:taxon-name-part taxon-name-part-type="subgenus" reg="Paraboysidia">Paraboysidia</tp:taxon-name-part>)</tp:taxon-name><comment> Pilsbry, 1917: 174, 201. </comment></tp:nomenclature-citation></tp:nomenclature-citation-list></tp:nomenclature><tp:treatment-sec sec-type="type species" id="SECID0E1MAG"><title>Type species.</title><p><italic>Pupa plicidens</italic> Benson, 1849, by original designation.</p></tp:treatment-sec><tp:treatment-sec sec-type="remarks" id="SECID0ELNAG"><title>Remarks.</title><p>The generic status and diagnostic morphological characters of the type species were recently revised (<xref ref-type="bibr" rid="B49">Páll-Gergely and White 2023</xref>). The type species was believed to possess ‘hooked’ teeth, i.e., apertural barriers forming hooks that point outside of the aperture (<xref ref-type="bibr" rid="B74">Pilsbry 1917</xref>). Later, when specimens without hooked apertural barriers were found in collections, normal and hooked teeth were hypothesised as intraspecific variability (<xref ref-type="bibr" rid="B12">Budha and Backeljau 2017</xref>). <xref ref-type="bibr" rid="B49">Páll-Gergely and White (2023)</xref> showed that the ‘real’ <italic><tp:taxon-name><tp:taxon-name-part taxon-name-part-type="genus" reg="Bensonella">Bensonella</tp:taxon-name-part><tp:taxon-name-part taxon-name-part-type="species" reg="plicidens">plicidens</tp:taxon-name-part></tp:taxon-name></italic> was a species with normal (not hooked) barriers, while the Himalayan species with hooked teeth was an undescribed species (<italic><tp:taxon-name><tp:taxon-name-part taxon-name-part-type="genus" reg="Bensonella">Bensonella</tp:taxon-name-part><tp:taxon-name-part taxon-name-part-type="species" reg="hooki">hooki</tp:taxon-name-part></tp:taxon-name></italic> Páll-Gergely, 2023). Since the ‘hooked’ and ‘not hooked’ species are very similar in other shell characters, this trait could not be used as a diagnostic character for recognising <italic><tp:taxon-name><tp:taxon-name-part taxon-name-part-type="genus" reg="Bensonella">Bensonella</tp:taxon-name-part></tp:taxon-name></italic>. Rather, this genus is diagnosed by a brownish shell with the last whorl attached to the penultimate whorl, and the presence of separate angular and parietal lamellae.</p><p>Since the type species of <italic><tp:taxon-name><tp:taxon-name-part taxon-name-part-type="genus" reg="Bensonella">Bensonella</tp:taxon-name-part></tp:taxon-name></italic> and <italic><tp:taxon-name><tp:taxon-name-part taxon-name-part-type="genus" reg="Paraboysidia">Paraboysidia</tp:taxon-name-part></tp:taxon-name></italic> (<italic><tp:taxon-name><tp:taxon-name-part taxon-name-part-type="genus" reg="Boysidia">Boysidia</tp:taxon-name-part><tp:taxon-name-part taxon-name-part-type="species" reg="paviei">paviei</tp:taxon-name-part></tp:taxon-name></italic> Bavay &amp; Dautzenberg, 1912) are very similar, the latter has been treated as a junior synonym of the former (<xref ref-type="bibr" rid="B22">Gittenberger et al. 2021</xref>; <xref ref-type="bibr" rid="B49">Páll-Gergely and White 2023</xref>).</p></tp:treatment-sec><ref-list><ref id="B74"><mixed-citation xmlns:xlink="http://www.w3.org/1999/xlink" xlink:type="simple"><person-group><name name-style="western"><surname>Pilsbry</surname><given-names>HA</given-names></name></person-group> (<year>1917</year><year>1918</year>) [1916–1918] Manual of Conchology, Structural and Systematic, with Illustrations of the Species. Series 2, <tp:taxon-name><tp:taxon-name-part taxon-name-part-type="infraclass">Pulmonata</tp:taxon-name-part></tp:taxon-name> (Vol. 24): <tp:taxon-name><tp:taxon-name-part taxon-name-part-type="family">Pupillidae</tp:taxon-name-part></tp:taxon-name> (<tp:taxon-name><tp:taxon-name-part taxon-name-part-type="subfamily">Gastrocoptinae</tp:taxon-name-part></tp:taxon-name>). Academy of Natural Sciences of Philadelphia 380 pp. [pp. 113–256, pls. 14–38 (1917); pp. 257–380, pls 39–49 (1918)]</mixed-citation></ref><ref id="B49"><mixed-citation xmlns:xlink="http://www.w3.org/1999/xlink" xlink:type="simple"><person-group><name name-style="western"><surname>Páll-Gergely</surname><given-names>B</given-names></name><name name-style="western"><surname>White</surname><given-names>TS</given-names></name></person-group> (<year>2023</year>) <article-title>Solving the mystery of the misunderstood <italic><tp:taxon-name><tp:taxon-name-part taxon-name-part-type="genus">Bensonella</tp:taxon-name-part><tp:taxon-name-part taxon-name-part-type="species">plicidens</tp:taxon-name-part></tp:taxon-name></italic> (Benson, 1849) (<tp:taxon-name><tp:taxon-name-part taxon-name-part-type="class">Gastropoda</tp:taxon-name-part></tp:taxon-name>: <tp:taxon-name><tp:taxon-name-part taxon-name-part-type="order">Stylommatophora</tp:taxon-name-part></tp:taxon-name>: <tp:taxon-name><tp:taxon-name-part taxon-name-part-type="family">Hypselostomatidae</tp:taxon-name-part></tp:taxon-name>).</article-title><source>Journal of Natural History</source><volume>56</volume>(<issue>45–48</issue>): <fpage>2011</fpage>–<lpage>2029</lpage>. <ext-link xlink:href="10.1080/00222933.2022.2152750" ext-link-type="doi" xlink:type="simple">https://doi.org/10.1080/00222933.2022.2152750</ext-link></mixed-citation></ref><ref id="B12"><mixed-citation xmlns:xlink="http://www.w3.org/1999/xlink" xlink:type="simple"><person-group><name name-style="western"><surname>Budha</surname><given-names>PB</given-names></name><name name-style="western"><surname>Backeljau</surname><given-names>T</given-names></name></person-group> (<year>2017</year>) <article-title>First report of <italic><tp:taxon-name><tp:taxon-name-part taxon-name-part-type="genus">Paraboysidia</tp:taxon-name-part><tp:taxon-name-part taxon-name-part-type="species">landourensis</tp:taxon-name-part></tp:taxon-name></italic> (Pilsbry, 1915) from Nepal, with description of a putative new species and a note on <italic><tp:taxon-name><tp:taxon-name-part taxon-name-part-type="genus">Bensonella</tp:taxon-name-part><tp:taxon-name-part taxon-name-part-type="species">plicidens</tp:taxon-name-part></tp:taxon-name></italic> (Benson, 1849) (<tp:taxon-name><tp:taxon-name-part taxon-name-part-type="order">Stylommatophora</tp:taxon-name-part></tp:taxon-name>: family unclear).</article-title> In: <person-group><name name-style="western"><surname>Budha</surname><given-names>PB</given-names></name></person-group> (<role>Ed.</role>) <issue-title>Taxonomy of terrestrial molluscs of Nepal Ph.</issue-title><source>D. dissertation. Evolutionary Ecology Group, University of Antwerp, Antwerp</source>, <fpage>189</fpage>–<lpage>201</lpage>.</mixed-citation></ref><ref id="B22"><mixed-citation xmlns:xlink="http://www.w3.org/1999/xlink" xlink:type="simple"><person-group><name name-style="western"><surname>Gittenberger</surname><given-names>E</given-names></name><name name-style="western"><surname>Gyeltshen</surname><given-names>C</given-names></name><name name-style="western"><surname>Leda</surname><given-names>P</given-names></name><name name-style="western"><surname>Sherub</surname><given-names>S</given-names></name></person-group> (<year>2021</year>) <article-title>The superfamilies <tp:taxon-name><tp:taxon-name-part taxon-name-part-type="superfamily">Pupilloidea</tp:taxon-name-part></tp:taxon-name> and <tp:taxon-name><tp:taxon-name-part taxon-name-part-type="superfamily">Enoidea</tp:taxon-name-part></tp:taxon-name> (<tp:taxon-name><tp:taxon-name-part taxon-name-part-type="class">Gastropoda</tp:taxon-name-part></tp:taxon-name>, <tp:taxon-name><tp:taxon-name-part taxon-name-part-type="suborder">Eupulmonata</tp:taxon-name-part></tp:taxon-name>) in Bhutan.</article-title><source>Folia Malacologica</source><volume>29</volume>(<issue>2</issue>): <fpage>69</fpage>–<lpage>90</lpage>. <ext-link xlink:href="10.12657/folmal.029.009" ext-link-type="doi" xlink:type="simple">https://doi.org/10.12657/folmal.029.009</ext-link></mixed-citation></ref></ref-list></tp:taxon-treatment>
