# Supplementary material for: ﻿Contributions of a small collection of terrestrial microsnails (Pupilloidea, Hypselostomatidae) from Myanmar with description of three new species
Source: Zookeys. 2024 Mar 14;1195:157–97. doi: 10.3897/zookeys.1195.112112 (PMC10958184; doi:10.3897/zookeys.1195.112112)
Supplement: XML Treatment for Bensonella salwiniana [file zookeys.1195.112112-treatment10.xml]

<!DOCTYPE tp:taxon-treatment
  PUBLIC "-//TaxonX//DTD Taxonomic Treatment Publishing DTD v0 20100105//EN" "tax-treatment-NSO.dtd">
<tp:taxon-treatment xmlns:tp="http://www.plazi.org/taxpub"><tp:treatment-meta><kwd-group><label>Taxon classification</label><kwd>
                <named-content content-type="kingdom">Animalia</named-content>
              </kwd><kwd>
                <named-content content-type="order">Stylommatophora</named-content>
              </kwd><kwd>
                <named-content content-type="family">Hypselostomatidae</named-content>
              </kwd></kwd-group><mixed-citation publication-type="journal"><person-group><name><surname>Tongkerd</surname><given-names>Piyoros</given-names></name><name><surname>Lwin</surname><given-names>Ngwe</given-names></name><name><surname>Páll-Gergely</surname><given-names>Barna</given-names></name><name><surname>Chanabun</surname><given-names>Ratmanee</given-names></name><name><surname>Pholyotha</surname><given-names>Arthit</given-names></name><name><surname>Prasankok</surname><given-names>Pongpun</given-names></name><name><surname>Seesamut</surname><given-names>Teerapong</given-names></name><name><surname>Siriwut</surname><given-names>Warut</given-names></name><name><surname>Srisonchai</surname><given-names>Ruttapon</given-names></name><name><surname>Sutcharit</surname><given-names>Chirasak</given-names></name><name><surname>Panha</surname><given-names>Somsak</given-names></name></person-group><article-title>﻿Contributions of a small collection of terrestrial microsnails (<tp:taxon-name><tp:taxon-name-part taxon-name-part-type="superfamily">Pupilloidea</tp:taxon-name-part></tp:taxon-name>, <tp:taxon-name><tp:taxon-name-part taxon-name-part-type="family">Hypselostomatidae</tp:taxon-name-part></tp:taxon-name>) from Myanmar with description of three new species</article-title><source>Zookeys</source><day>14</day><month>03</month><year>2024</year><volume>1195</volume><fpage>157</fpage><lpage>197</lpage><pub-id pub-id-type="doi">10.3897/zookeys.1195.112112</pub-id></mixed-citation></tp:treatment-meta><tp:nomenclature><label>﻿﻿</label><tp:taxon-name>
              <object-id xmlns:xlink="http://www.w3.org/1999/xlink" content-type="arpha" xlink:type="simple">35DDA19D-812C-590B-8914-D6A9EB13387B</object-id>
              <tp:taxon-name-part taxon-name-part-type="genus" reg="Bensonella">Bensonella</tp:taxon-name-part>
              <tp:taxon-name-part taxon-name-part-type="species" reg="salwiniana">salwiniana</tp:taxon-name-part>
            </tp:taxon-name><tp:taxon-authority>(Theobald, 1871)</tp:taxon-authority><xref ref-type="fig" rid="F4">Figs 4</xref><xref ref-type="fig" rid="F5">, 5</xref><xref ref-type="fig" rid="F6">, 6A</xref><xref ref-type="fig" rid="F13">, 13F</xref><tp:nomenclature-citation-list><tp:nomenclature-citation><tp:taxon-name>
                  <tp:taxon-name-part taxon-name-part-type="genus" reg="Hypselostoma"/>
                </tp:taxon-name><comment><italic>Pupa salwiniana</italic>
                 Theobald, 1871: 400. Type locality: Shan States. <xref ref-type="bibr" rid="B27">Hanley and Theobald 1874</xref>: 40, pl. 100, fig. 9. <xref ref-type="bibr" rid="B80">Sowerby 1877</xref>: <italic>Pupa</italic> pl. 16, fig. 150. <xref ref-type="bibr" rid="B69">Pfeiffer 1877</xref>: 403. </comment></tp:nomenclature-citation><tp:nomenclature-citation><tp:taxon-name>
                  <tp:taxon-name-part taxon-name-part-type="genus" reg="Hypselostoma"/>
                </tp:taxon-name><comment><italic>Pupa (Scopelophila) salwiniana</italic>. <xref ref-type="bibr" rid="B43">Nevill 1877</xref>: 23. </comment></tp:nomenclature-citation><tp:nomenclature-citation><tp:taxon-name>
                  <tp:taxon-name-part taxon-name-part-type="genus" reg="Hypselostoma"/>
                </tp:taxon-name><comment><italic>Pupa (Pupilla) salwiniana</italic>. <xref ref-type="bibr" rid="B70">Pfeiffer 1880</xref>: 355. </comment></tp:nomenclature-citation><tp:nomenclature-citation><tp:taxon-name>
                  <tp:taxon-name-part taxon-name-part-type="genus" reg="Hypselostoma"/>
                </tp:taxon-name><comment><italic>Pupa salwinieana</italic>
                 [sic]. <xref ref-type="bibr" rid="B23">Godwin-Austen 1888</xref>: 244. </comment></tp:nomenclature-citation><tp:nomenclature-citation><tp:taxon-name>
                  <tp:taxon-name-part taxon-name-part-type="genus" reg="Boysidia">Boysidia</tp:taxon-name-part>
                  <tp:taxon-name-part taxon-name-part-type="species" reg="salwiniana">salwiniana</tp:taxon-name-part>
                </tp:taxon-name><comment>. <xref ref-type="bibr" rid="B25">Gude 1914</xref>: 295, 296. <xref ref-type="bibr" rid="B74">Pilsbry 1917</xref>: 206–208, pl. 33, fig. 11. </comment></tp:nomenclature-citation></tp:nomenclature-citation-list></tp:nomenclature><tp:treatment-sec sec-type="material" id="SECID0ECVAG"><title>Material examined.</title><p>Burma [Myanmar]: <abbrev xmlns:xlink="http://www.w3.org/1999/xlink" xlink:title="The Natural History Museum When citing registered specimens" id="ABBRID0EIVAG" xlink:type="simple">NHMUK</abbrev> 1912.4.16.66 (2 shells; Fig. <xref ref-type="fig" rid="F4">4A</xref>) ex. Beddome collection. Shan State: <named-content xmlns:xlink="http://www.w3.org/1999/xlink" content-type="dwc:institutional_code" xlink:title="Senckenberg Forschungsinstitut und Naturmuseum" xlink:href="http://grbio.org/institution/senckenberg-forschungsinstitut-und-naturmuseum" xlink:type="simple">SMF</named-content> 227428/2 (2 shells). Monastery, Ywangan Township, Taunggyi District, Shan State, Myanmar (locality code SH1; <named-content xmlns:xlink="http://www.w3.org/1999/xlink" content-type="dwc:verbatimCoordinates" xlink:type="simple"><named-content content-type="geo-json" specific-use="{&#34;type&#34;:&#34;Point&#34;,&#34;coordinates&#34;:[96.555333,21.228694]}" id="NCID0EXVAG" xlink:type="simple">21°13'43.3"N, 96°33'19.2"E</named-content></named-content>): <named-content xmlns:xlink="http://www.w3.org/1999/xlink" content-type="dwc:institutional_code" xlink:title="Chulalongkorn University Museum of Zoology" xlink:href="http://grbio.org/institution/chulalongkorn-university-museum-natural-history" xlink:type="simple">CUMZ</named-content> 14375 (1 shell; Fig. <xref ref-type="fig" rid="F4">4E</xref>); <named-content xmlns:xlink="http://www.w3.org/1999/xlink" content-type="dwc:institutional_code" xlink:title="Chulalongkorn University Museum of Zoology" xlink:href="http://grbio.org/institution/chulalongkorn-university-museum-natural-history" xlink:type="simple">CUMZ</named-content> 14391 (2 shells); <named-content xmlns:xlink="http://www.w3.org/1999/xlink" content-type="dwc:institutional_code" xlink:title="Chulalongkorn University Museum of Zoology" xlink:href="http://grbio.org/institution/chulalongkorn-university-museum-natural-history" xlink:type="simple">CUMZ</named-content> 14392 (11 shells; measured); <named-content xmlns:xlink="http://www.w3.org/1999/xlink" content-type="dwc:institutional_code" xlink:title="Chulalongkorn University Museum of Zoology" xlink:href="http://grbio.org/institution/chulalongkorn-university-museum-natural-history" xlink:type="simple">CUMZ</named-content> 14393 (2 shells; Figs <xref ref-type="fig" rid="F4">4F</xref>, <xref ref-type="fig" rid="F6">6A</xref>, <xref ref-type="fig" rid="F13">13F</xref>). Dragon Rock, Pindaya Township, Taunggyi District, Shan State, Myanmar (locality code SH5; <named-content xmlns:xlink="http://www.w3.org/1999/xlink" content-type="dwc:verbatimCoordinates" xlink:type="simple"><named-content content-type="geo-json" specific-use="{&#34;type&#34;:&#34;Point&#34;,&#34;coordinates&#34;:[96.650333,20.925417]}" id="NCID0E6WAG" xlink:type="simple">20°55'31.5"N, 96°39'01.2"E</named-content></named-content>): <named-content xmlns:xlink="http://www.w3.org/1999/xlink" content-type="dwc:institutional_code" xlink:title="Chulalongkorn University Museum of Zoology" xlink:href="http://grbio.org/institution/chulalongkorn-university-museum-natural-history" xlink:type="simple">CUMZ</named-content> 14376 (1 shell; Fig. <xref ref-type="fig" rid="F4">4D</xref>); <named-content xmlns:xlink="http://www.w3.org/1999/xlink" content-type="dwc:institutional_code" xlink:title="Chulalongkorn University Museum of Zoology" xlink:href="http://grbio.org/institution/chulalongkorn-university-museum-natural-history" xlink:type="simple">CUMZ</named-content> 14394 (4 shells). Blue Diamond Co., Ltd., Pyigyidagun Township, Mandalay Region, Myanmar (locality code MD1; <named-content xmlns:xlink="http://www.w3.org/1999/xlink" content-type="dwc:verbatimCoordinates" xlink:type="simple"><named-content content-type="geo-json" specific-use="{&#34;type&#34;:&#34;Point&#34;,&#34;coordinates&#34;:[96.077444,21.903444]}" id="NCID0ETXAG" xlink:type="simple">21°54'12.4"N, 96°04'38.8"E</named-content></named-content>): <named-content xmlns:xlink="http://www.w3.org/1999/xlink" content-type="dwc:institutional_code" xlink:title="Chulalongkorn University Museum of Zoology" xlink:href="http://grbio.org/institution/chulalongkorn-university-museum-natural-history" xlink:type="simple">CUMZ</named-content> 14377 (1 shell; Fig. <xref ref-type="fig" rid="F4">4B, C</xref>); <named-content xmlns:xlink="http://www.w3.org/1999/xlink" content-type="dwc:institutional_code" xlink:title="Chulalongkorn University Museum of Zoology" xlink:href="http://grbio.org/institution/chulalongkorn-university-museum-natural-history" xlink:type="simple">CUMZ</named-content> 14395 (1 shell). Aik Kham Cave, Taunggyi District, Shan State, Myanmar (locality code SH10; <named-content xmlns:xlink="http://www.w3.org/1999/xlink" content-type="dwc:verbatimCoordinates" xlink:type="simple"><named-content content-type="geo-json" specific-use="{&#34;type&#34;:&#34;Point&#34;,&#34;coordinates&#34;:[97.228333,20.818611]}" id="NCID0EHYAG" xlink:type="simple">20°49'07.0"N, 97°13'42.0"E</named-content></named-content>): <named-content xmlns:xlink="http://www.w3.org/1999/xlink" content-type="dwc:institutional_code" xlink:title="Chulalongkorn University Museum of Zoology" xlink:href="http://grbio.org/institution/chulalongkorn-university-museum-natural-history" xlink:type="simple">CUMZ</named-content> 14396 (22 shells). Montawa Cave, Taunggyi District, Shan State, Myanmar (locality code SH11; <named-content xmlns:xlink="http://www.w3.org/1999/xlink" content-type="dwc:verbatimCoordinates" xlink:type="simple"><named-content content-type="geo-json" specific-use="{&#34;type&#34;:&#34;Point&#34;,&#34;coordinates&#34;:[97.017528,20.754389]}" id="NCID0ETYAG" xlink:type="simple">20°45'15.8"N, 97°01'03.1"E</named-content></named-content>): <named-content xmlns:xlink="http://www.w3.org/1999/xlink" content-type="dwc:institutional_code" xlink:title="Chulalongkorn University Museum of Zoology" xlink:href="http://grbio.org/institution/chulalongkorn-university-museum-natural-history" xlink:type="simple">CUMZ</named-content> 14397 (85 specimens in ethanol; Fig. <xref ref-type="fig" rid="F5">5</xref>).</p><fig id="F4" position="float" orientation="portrait"><object-id xmlns:xlink="http://www.w3.org/1999/xlink" content-type="doi" xlink:type="simple">10.3897/zookeys.1195.112112.figure4</object-id><object-id xmlns:xlink="http://www.w3.org/1999/xlink" content-type="arpha" xlink:type="simple">CADD1165-36C9-5EF9-BB9C-BA72768C5E96</object-id><label>Figure 4.</label><caption><p><italic><tp:taxon-name><tp:taxon-name-part taxon-name-part-type="genus" reg="Bensonella">Bensonella</tp:taxon-name-part><tp:taxon-name-part taxon-name-part-type="species" reg="salwiniana">salwiniana</tp:taxon-name-part></tp:taxon-name></italic><bold>A</bold> specimen <abbrev xmlns:xlink="http://www.w3.org/1999/xlink" xlink:title="The Natural History Museum When citing registered specimens" id="ABBRID0EVZAG" xlink:type="simple">NHMUK</abbrev> 1912.4.16.66 from Burma <bold>B, C</bold> specimen <named-content xmlns:xlink="http://www.w3.org/1999/xlink" content-type="dwc:institutional_code" xlink:title="Chulalongkorn University Museum of Zoology" xlink:href="http://grbio.org/institution/chulalongkorn-university-museum-natural-history" xlink:type="simple">CUMZ</named-content> 14377 from Pyigyidagun Township, Mandalay Region <bold>D</bold> specimen <named-content xmlns:xlink="http://www.w3.org/1999/xlink" content-type="dwc:institutional_code" xlink:title="Chulalongkorn University Museum of Zoology" xlink:href="http://grbio.org/institution/chulalongkorn-university-museum-natural-history" xlink:type="simple">CUMZ</named-content> 14376 from Taunggyi District, Shan State <bold>E</bold> specimen <named-content xmlns:xlink="http://www.w3.org/1999/xlink" content-type="dwc:institutional_code" xlink:title="Chulalongkorn University Museum of Zoology" xlink:href="http://grbio.org/institution/chulalongkorn-university-museum-natural-history" xlink:type="simple">CUMZ</named-content> 14375 from Taunggyi District, Shan State <bold>F</bold> specimen <named-content xmlns:xlink="http://www.w3.org/1999/xlink" content-type="dwc:institutional_code" xlink:title="Chulalongkorn University Museum of Zoology" xlink:href="http://grbio.org/institution/chulalongkorn-university-museum-natural-history" xlink:type="simple">CUMZ</named-content> 14393 from Taunggyi District, Shan State. Abbreviations: <bold>a</bold>: angular lamella, <bold>b</bold>: basal plica, <bold>c</bold>: columellar lamella, <bold>ip</bold>: infraparietal lamella, <bold>lpl</bold>: lower palatal plica, <bold>p</bold>: parietal lamella, <bold>upl</bold>: upper palatal plica.</p></caption><graphic xmlns:xlink="http://www.w3.org/1999/xlink" xlink:href="zookeys-1195-157_article-112112__-g004.jpg" position="float" orientation="portrait" xlink:type="simple" id="oo_1002053.jpg"><uri content-type="original_file" xlink:type="simple">https://binary.pensoft.net/fig/1002053</uri></graphic></fig><fig id="F5" position="float" orientation="portrait"><object-id xmlns:xlink="http://www.w3.org/1999/xlink" content-type="doi" xlink:type="simple">10.3897/zookeys.1195.112112.figure5</object-id><object-id xmlns:xlink="http://www.w3.org/1999/xlink" content-type="arpha" xlink:type="simple">9906C745-5798-5C76-8F8C-9786BD4453E7</object-id><label>Figure 5.</label><caption><p><italic><tp:taxon-name><tp:taxon-name-part taxon-name-part-type="genus" reg="Bensonella">Bensonella</tp:taxon-name-part><tp:taxon-name-part taxon-name-part-type="species" reg="salwiniana">salwiniana</tp:taxon-name-part></tp:taxon-name></italic>, specimen <named-content xmlns:xlink="http://www.w3.org/1999/xlink" content-type="dwc:institutional_code" xlink:title="Chulalongkorn University Museum of Zoology" xlink:href="http://grbio.org/institution/chulalongkorn-university-museum-natural-history" xlink:type="simple">CUMZ</named-content> 14397 from Taunggyi District, Shan State <bold>A</bold> genitalia and a small inset of penial appendix <bold>B</bold> preserved specimen with mantle edge, body and foot <bold>C</bold> snail showing colour in life <bold>D</bold> radula morphology: blue highlighting indicates central teeth and numbers indicate tooth order from lateral to marginal end. Abbreviations: <bold>at</bold>: atrium, <bold>e</bold>: epiphallus, <bold>fo</bold>: free oviduct, <bold>gd</bold>: gametolytic duct, <bold>gs</bold>: gametolytic sac, <bold>mc</bold>: mantle collar; <bold>p</bold>: penis, <bold>pa</bold>: penial appendix, <bold>pn</bold>: pneumostome; <bold>pr</bold>: penial retractor muscle, <bold>v</bold>: vagina, <bold>vd</bold>: vas deferens.</p></caption><graphic xmlns:xlink="http://www.w3.org/1999/xlink" xlink:href="zookeys-1195-157_article-112112__-g005.jpg" position="float" orientation="portrait" xlink:type="simple" id="oo_1002054.jpg"><uri content-type="original_file" xlink:type="simple">https://binary.pensoft.net/fig/1002054</uri></graphic></fig><fig id="F6" position="float" orientation="portrait"><object-id xmlns:xlink="http://www.w3.org/1999/xlink" content-type="doi" xlink:type="simple">10.3897/zookeys.1195.112112.figure6</object-id><object-id xmlns:xlink="http://www.w3.org/1999/xlink" content-type="arpha" xlink:type="simple">904E1C5C-677A-5614-B37E-65FB95FE7531</object-id><label>Figure 6.</label><caption><p><bold>A</bold><italic><tp:taxon-name><tp:taxon-name-part taxon-name-part-type="genus" reg="Bensonella">Bensonella</tp:taxon-name-part><tp:taxon-name-part taxon-name-part-type="species" reg="salwiniana">salwiniana</tp:taxon-name-part></tp:taxon-name></italic>, specimen <named-content xmlns:xlink="http://www.w3.org/1999/xlink" content-type="dwc:institutional_code" xlink:title="Chulalongkorn University Museum of Zoology" xlink:href="http://grbio.org/institution/chulalongkorn-university-museum-natural-history" xlink:type="simple">CUMZ</named-content> 14393 from Taunggyi District, Shan State <bold>B</bold><italic><tp:taxon-name><tp:taxon-name-part taxon-name-part-type="genus" reg="Bensonella">Bensonella</tp:taxon-name-part><tp:taxon-name-part taxon-name-part-type="species" reg="anguloobtusa">anguloobtusa</tp:taxon-name-part></tp:taxon-name></italic>, specimen <named-content xmlns:xlink="http://www.w3.org/1999/xlink" content-type="dwc:institutional_code" xlink:title="Chulalongkorn University Museum of Zoology" xlink:href="http://grbio.org/institution/chulalongkorn-university-museum-natural-history" xlink:type="simple">CUMZ</named-content> 14401 from Taunggyi District, Shan State. Abbreviations: <bold>a</bold>: angular lamella, <bold>c</bold>: columellar lamella, <bold>itpl</bold>: interpalatal plica, <bold>lpl</bold>: lower palatal plica, <bold>p</bold>: parietal lamella, <bold>pt</bold>: palatal tubercle, <bold>sbc</bold>: subcolumellar lamella, <bold>upl</bold>: upper palatal plica.</p></caption><graphic xmlns:xlink="http://www.w3.org/1999/xlink" xlink:href="zookeys-1195-157_article-112112__-g006.jpg" position="float" orientation="portrait" xlink:type="simple" id="oo_1002055.jpg"><uri content-type="original_file" xlink:type="simple">https://binary.pensoft.net/fig/1002055</uri></graphic></fig></tp:treatment-sec><tp:treatment-sec sec-type="description" id="SECID0E65AG"><title>Description.</title><p>Shell ovate-conical, high spire, yellowish brown, with 6–6½ convex whorls. Shell height 5.6–6.3 mm and shell width 3.3–3.7 mm. Apex blunt; protoconch ~ 1½ whorls, sculptured with radial wrinkles. Teleoconch with smooth, irregular growth lines; suture well impressed and deep. Last whorl large and rounded. Peristome thickened and broadly expanded; lip whitish. Aperture rounded-subquadrate with six or seven dentitions. Parietal lamella large, long, strong, broadly blunt, and located slightly deeper inside aperture; infraparietal lamella very small and sometimes absent. Angular lamella blunt and reaching peristomal lip. Palatal tubercle inconspicuous. Upper palatal plica long, contacting peristome and sometimes elevated in middle; lower palatal plica strong and large. Basal plica weak to strong nodule shape. Columellar lamella strong and large, tubercle-like. Umbilicus very narrowly perforate, rounded and deep.</p><p><bold><italic>Genital system</italic>.</bold> Atrium short and slightly enlarged. Penis very long, thin tube and slightly enlarged at both ends; penial appendix short. Penial retractor muscle large and inserted between penis and epiphallus junction. Epiphallus slender tube, almost same length as penis, and ~ 2/3 of its length enlarged with similar diameter to free oviduct. Vas deferens very thin tube, connected between epiphallus and free oviduct, and held in position with thin connective tissue near epiphallus-vas deferens junction to atrium.</p><p>Vagina slender tube, short and ~ 1/3 of penis length. Gametolytic organ strongly developed; gametolytic duct slender tube, almost same length as vagina+free oviduct; gametolytic sac enlarged and bulbous. Free oviduct larger in diameter than vagina, and approximately same length as vagina.</p><p><bold><italic>Animal</italic>.</bold> Preserved specimen with blackish to greyish reticulated skin, and mantle collar well-developed and whitish. Pneumostome wide and situated in the bay of angular lamella and upper palatal plicae. Foot short, holopodal, unipartite, and sole of foot blackish to greyish in colour. Living snails possess blackish tentacles: upper tentacles short and stout, and lower tentacles very short.</p><p><bold><italic><tp:taxon-name><tp:taxon-name-part taxon-name-part-type="genus" reg="Radula">Radula</tp:taxon-name-part></tp:taxon-name></italic>.</bold> Teeth arranged in nearly straight row with formula 15–(6, 5)–1–(5, 6)–11+. Central tooth unicuspid, with long triangular shape and pointed tip. Lateral teeth bicuspid, inner and outer cusps clearly separated at base, situated next to each other, and nearly aligned in transverse row. Inner and outer cusps long and triangular, and outer cusp comparatively smaller than inner cusp. Marginal teeth starting at approximately tooth number 5 or 6, inner and outer cusps of marginals joined at base. Innermost marginals bicuspid, similar to lateral teeth; outermost teeth multicuspid, cusps small with almost same size and shape, and situated on same base.</p></tp:treatment-sec><tp:treatment-sec sec-type="distribution" id="SECID0E66AG"><title>Distribution.</title><p>This species is known from several localities in northern Myanmar: Bhamo [Bhamo District, Kachin State]; Pingoung [Pingku Hills, Muse District, Shan State]; Shan Hills (<xref ref-type="bibr" rid="B25">Gude 1914</xref>; <xref ref-type="bibr" rid="B74">Pilsbry 1917</xref>). In this study, several specimens were also collected from Shan State and the Mandalay Region.</p></tp:treatment-sec><tp:treatment-sec sec-type="Differential diagnosis" id="SECID0ENABG"><title>Differential diagnosis.</title><p><italic><tp:taxon-name><tp:taxon-name-part taxon-name-part-type="genus" reg="Bensonella">Bensonella</tp:taxon-name-part><tp:taxon-name-part taxon-name-part-type="species" reg="salwiniana">salwiniana</tp:taxon-name-part></tp:taxon-name></italic> differs from <italic><tp:taxon-name><tp:taxon-name-part taxon-name-part-type="genus" reg="Bensonella">Bensonella</tp:taxon-name-part></tp:taxon-name></italic> species reported from Thailand and Laos in having a much larger (height 4–6 mm) and ovate conical shell, 6–7 whorls, inconspicuous palatal tubercle, and generally with six apertural dentitions. In contrast, <italic><tp:taxon-name><tp:taxon-name-part taxon-name-part-type="genus" reg="Bensonella">B.</tp:taxon-name-part><tp:taxon-name-part taxon-name-part-type="species" reg="nabhitabhatai">nabhitabhatai</tp:taxon-name-part></tp:taxon-name></italic>, <italic><tp:taxon-name><tp:taxon-name-part taxon-name-part-type="genus" reg="Bensonella">B.</tp:taxon-name-part><tp:taxon-name-part taxon-name-part-type="species" reg="tamphathai">tamphathai</tp:taxon-name-part></tp:taxon-name></italic> and <italic><tp:taxon-name><tp:taxon-name-part taxon-name-part-type="genus" reg="Bensonella">B.</tp:taxon-name-part><tp:taxon-name-part taxon-name-part-type="species" reg="pangmapaensis">pangmapaensis</tp:taxon-name-part></tp:taxon-name></italic> tend to have smaller shells (height 2–4 mm), 4–5 whorls, a strong palatal tubercle, and generally bears 8–10 apertural dentitions (<xref ref-type="bibr" rid="B59">Panha and Burch 2000</xref>, <xref ref-type="bibr" rid="B61">2002b</xref>).</p><p>For further comparison, the three species from Laos, namely <italic><tp:taxon-name><tp:taxon-name-part taxon-name-part-type="genus" reg="Bensonella">B.</tp:taxon-name-part><tp:taxon-name-part taxon-name-part-type="species" reg="wangviangensis">wangviangensis</tp:taxon-name-part></tp:taxon-name></italic> (Panha &amp; Tongkerd, 2003), <italic><tp:taxon-name><tp:taxon-name-part taxon-name-part-type="genus" reg="Bensonella">B.</tp:taxon-name-part><tp:taxon-name-part taxon-name-part-type="species" reg="paralella">paralella</tp:taxon-name-part></tp:taxon-name></italic> (Inkhavilay &amp; Panha, 2016), and <italic><tp:taxon-name><tp:taxon-name-part taxon-name-part-type="genus" reg="Bensonella">B.</tp:taxon-name-part><tp:taxon-name-part taxon-name-part-type="species" reg="anguloobtusa">anguloobtusa</tp:taxon-name-part></tp:taxon-name></italic> (Inkhavilay &amp; Panha, 2016) possess a smaller shell (height 1–3 mm), a strongly developed palatal tubercle and generally bears 3–4 whorls (<xref ref-type="bibr" rid="B61">Panha and Burch 2002b</xref>, <xref ref-type="bibr" rid="B63">2005</xref>; <xref ref-type="bibr" rid="B64">Panha et al. 2003</xref>; <xref ref-type="bibr" rid="B28">Inkhavilay et al. 2016</xref>).</p><p>Although this species is very similar to <italic><tp:taxon-name><tp:taxon-name-part taxon-name-part-type="genus" reg="Bensonella">B.</tp:taxon-name-part><tp:taxon-name-part taxon-name-part-type="species" reg="gittenbergeri">gittenbergeri</tp:taxon-name-part></tp:taxon-name></italic> (Maassen, 2008) from Luang Namtha Province, Laos, in shell shape and size, it differs by having a lower palatal plica not extended to an expanded lip, a very narrow umbilicus, and an unextended palato-basal wall on the anterior side. In contrast, <italic><tp:taxon-name><tp:taxon-name-part taxon-name-part-type="genus" reg="Bensonella">B.</tp:taxon-name-part><tp:taxon-name-part taxon-name-part-type="species" reg="gittenbergeri">gittenbergeri</tp:taxon-name-part></tp:taxon-name></italic> possesses a long lower palatal plica that extends to an expanded lip, has a wider umbilicus, and its palato-basal wall is extended anteriorly (<xref ref-type="bibr" rid="B35">Maassen 2008</xref>; <xref ref-type="bibr" rid="B28">Inkhavilay et al. 2016</xref>).</p><p><italic><tp:taxon-name><tp:taxon-name-part taxon-name-part-type="genus" reg="Bensonella">Bensonella</tp:taxon-name-part><tp:taxon-name-part taxon-name-part-type="species" reg="salwiniana">salwiniana</tp:taxon-name-part></tp:taxon-name></italic> clearly differs from the two newly described species, <italic><tp:taxon-name><tp:taxon-name-part taxon-name-part-type="genus" reg="Bensonella">B.</tp:taxon-name-part><tp:taxon-name-part taxon-name-part-type="species" reg="lophiodera">lophiodera</tp:taxon-name-part></tp:taxon-name></italic> sp. nov. and <italic><tp:taxon-name><tp:taxon-name-part taxon-name-part-type="genus" reg="Bensonella">B.</tp:taxon-name-part><tp:taxon-name-part taxon-name-part-type="species" reg="taiyaiorum">taiyaiorum</tp:taxon-name-part></tp:taxon-name></italic> sp. nov., in having a larger shell (height 5–6 mm), and a broadly expanded peristome without cervical crest and lacking supra- and subcolumellar lamellae. Moreover, the latter two species possess smaller shells (height ~ 3 mm), a slightly expanded lip, and a conspicuous cervical crest. In addition, <italic><tp:taxon-name><tp:taxon-name-part taxon-name-part-type="genus" reg="Bensonella">B.</tp:taxon-name-part><tp:taxon-name-part taxon-name-part-type="species" reg="taiyaiorum">taiyaiorum</tp:taxon-name-part></tp:taxon-name></italic> sp. nov. has two upper palatal plicae, palatal tubercle strongly developed, supra-, subcolumellar lamellae and u-shaped plica present on the parietal wall, and a cervical crest far from the apertural lip. In contrast, <italic><tp:taxon-name><tp:taxon-name-part taxon-name-part-type="genus" reg="Bensonella">B.</tp:taxon-name-part><tp:taxon-name-part taxon-name-part-type="species" reg="lophiodera">lophiodera</tp:taxon-name-part></tp:taxon-name></italic> sp. nov. possesses a weakly expanded lip, subcolumellar lamella present and cervical crest close to apertural lip.</p></tp:treatment-sec><tp:treatment-sec sec-type="remarks" id="SECID0E1GBG"><title>Remarks.</title><p>The species was described based on specimens received from F. Fedden (1839–1887). The specimens lacked a precise type locality, and only ‘Shan States’ was stated in the original description. Although the type specimen could not be located, several recently collected and historical specimens were examined. This species possesses strongly developed parietal and angular lamellae, and lacks a tuba, which are the diagnostic characters of <italic><tp:taxon-name><tp:taxon-name-part taxon-name-part-type="genus" reg="Bensonella">Bensonella</tp:taxon-name-part></tp:taxon-name></italic>.</p><p>The examined individuals either possess or lack an infraparietal lamella.</p></tp:treatment-sec><tp:treatment-sec><!--Section generated to contain objects referenced in tp:taxon-treatment.--><fig id="F13" position="float" orientation="portrait"><object-id xmlns:xlink="http://www.w3.org/1999/xlink" content-type="doi" xlink:type="simple">10.3897/zookeys.1195.112112.figure13</object-id><object-id xmlns:xlink="http://www.w3.org/1999/xlink" content-type="arpha" xlink:type="simple">68D162A5-9CAE-59EC-B3E4-7F6F2F322227</object-id><label>Figure 13.</label><caption><p>Synoptic view of representatives of hypselostomatid snails recorded from Myanmar <bold>A</bold><italic><tp:taxon-name><tp:taxon-name-part taxon-name-part-type="genus" reg="Acinolaemus">Acinolaemus</tp:taxon-name-part><tp:taxon-name-part taxon-name-part-type="species" reg="dayanum">dayanum</tp:taxon-name-part></tp:taxon-name></italic>, specimen <abbrev xmlns:xlink="http://www.w3.org/1999/xlink" xlink:title="Collection András Hunyadi" id="ABBRID0E6FCI" xlink:type="simple">HA</abbrev> Collection <bold>B</bold><italic><tp:taxon-name><tp:taxon-name-part taxon-name-part-type="genus" reg="Acinolaemus">Acinolaemus</tp:taxon-name-part><tp:taxon-name-part taxon-name-part-type="species" reg="cryptidentatus">cryptidentatus</tp:taxon-name-part></tp:taxon-name></italic>, specimen <named-content xmlns:xlink="http://www.w3.org/1999/xlink" content-type="dwc:institutional_code" xlink:title="Chulalongkorn University Museum of Zoology" xlink:href="http://grbio.org/institution/chulalongkorn-university-museum-natural-history" xlink:type="simple">CUMZ</named-content> 14413 <bold>C</bold><italic><tp:taxon-name><tp:taxon-name-part taxon-name-part-type="genus" reg="Anauchen">Anauchen</tp:taxon-name-part><tp:taxon-name-part taxon-name-part-type="species" reg="eotvosi">eotvosi</tp:taxon-name-part></tp:taxon-name></italic>, holotype <abbrev xmlns:xlink="http://www.w3.org/1999/xlink" xlink:title="The Natural History Museum When citing registered specimens" id="ABBRID0EBHCI" xlink:type="simple">NHMUK</abbrev> 1903.7.1.1227.1 (after <xref ref-type="bibr" rid="B46">Páll-Gergely 2023a</xref>: fig. 1c) <bold>D</bold><italic><tp:taxon-name><tp:taxon-name-part taxon-name-part-type="genus" reg="Angustopila">Angustopila</tp:taxon-name-part><tp:taxon-name-part taxon-name-part-type="species" reg="occidentalis">occidentalis</tp:taxon-name-part></tp:taxon-name></italic>, holotype <named-content xmlns:xlink="http://www.w3.org/1999/xlink" content-type="dwc:institutional_code" xlink:title="Hungarian Natural History Museum" xlink:href="http://grbio.org/institution/hungarian-natural-history-museum" xlink:type="simple">HNHM</named-content> 103483 (after <xref ref-type="bibr" rid="B57">Páll-Gergely et al. 2023</xref>: fig. 70a) <bold>E</bold><italic><tp:taxon-name><tp:taxon-name-part taxon-name-part-type="genus" reg="Angustopila">Angustopila</tp:taxon-name-part><tp:taxon-name-part taxon-name-part-type="species" reg="elevata">elevata</tp:taxon-name-part></tp:taxon-name></italic>, specimen <named-content xmlns:xlink="http://www.w3.org/1999/xlink" content-type="dwc:institutional_code" xlink:title="Hungarian Natural History Museum" xlink:href="http://grbio.org/institution/hungarian-natural-history-museum" xlink:type="simple">HNHM</named-content> 103484 (after <xref ref-type="bibr" rid="B57">Páll-Gergely et al. 2023</xref>: fig. 13a) <bold>F</bold><italic><tp:taxon-name><tp:taxon-name-part taxon-name-part-type="genus" reg="Bensonella">Bensonella</tp:taxon-name-part><tp:taxon-name-part taxon-name-part-type="species" reg="salwiniana">salwiniana</tp:taxon-name-part></tp:taxon-name></italic>, specimen <named-content xmlns:xlink="http://www.w3.org/1999/xlink" content-type="dwc:institutional_code" xlink:title="Chulalongkorn University Museum of Zoology" xlink:href="http://grbio.org/institution/chulalongkorn-university-museum-natural-history" xlink:type="simple">CUMZ</named-content> 14393 <bold>G</bold><italic><tp:taxon-name><tp:taxon-name-part taxon-name-part-type="genus" reg="Bensonella">Bensonella</tp:taxon-name-part><tp:taxon-name-part taxon-name-part-type="species" reg="anguloobtusa">anguloobtusa</tp:taxon-name-part></tp:taxon-name></italic>, specimen <named-content xmlns:xlink="http://www.w3.org/1999/xlink" content-type="dwc:institutional_code" xlink:title="Chulalongkorn University Museum of Zoology" xlink:href="http://grbio.org/institution/chulalongkorn-university-museum-natural-history" xlink:type="simple">CUMZ</named-content> 14400 <bold>H</bold><italic><tp:taxon-name><tp:taxon-name-part taxon-name-part-type="genus" reg="Bensonella">Bensonella</tp:taxon-name-part><tp:taxon-name-part taxon-name-part-type="species" reg="taiyaiorum">taiyaiorum</tp:taxon-name-part></tp:taxon-name></italic> sp. nov., paratype <named-content xmlns:xlink="http://www.w3.org/1999/xlink" content-type="dwc:institutional_code" xlink:title="Chulalongkorn University Museum of Zoology" xlink:href="http://grbio.org/institution/chulalongkorn-university-museum-natural-history" xlink:type="simple">CUMZ</named-content> 14403 <bold>I</bold><italic><tp:taxon-name><tp:taxon-name-part taxon-name-part-type="genus" reg="Bensonella">Bensonella</tp:taxon-name-part><tp:taxon-name-part taxon-name-part-type="species" reg="lophiodera">lophiodera</tp:taxon-name-part></tp:taxon-name></italic> sp. nov., paratype <named-content xmlns:xlink="http://www.w3.org/1999/xlink" content-type="dwc:institutional_code" xlink:title="Chulalongkorn University Museum of Zoology" xlink:href="http://grbio.org/institution/chulalongkorn-university-museum-natural-history" xlink:type="simple">CUMZ</named-content> 14405 <bold>J</bold><italic><tp:taxon-name><tp:taxon-name-part taxon-name-part-type="genus" reg="Clostophis">Clostophis</tp:taxon-name-part><tp:taxon-name-part taxon-name-part-type="species" reg="sankeyi">sankeyi</tp:taxon-name-part></tp:taxon-name></italic>, holotype <abbrev xmlns:xlink="http://www.w3.org/1999/xlink" xlink:title="University Museum of Zoology" id="ABBRID0EELCI" xlink:type="simple">UMZC</abbrev> I.103320 (after <xref ref-type="bibr" rid="B77">Preece et al. 2022</xref>: fig. 70e) <bold>K</bold><italic><tp:taxon-name><tp:taxon-name-part taxon-name-part-type="genus" reg="Clostophis">Clostophis</tp:taxon-name-part><tp:taxon-name-part taxon-name-part-type="species" reg="thinbowguensis">thinbowguensis</tp:taxon-name-part></tp:taxon-name></italic>, holotype <named-content xmlns:xlink="http://www.w3.org/1999/xlink" content-type="dwc:institutional_code" xlink:title="Muséum National ďHistoire Naturelle" xlink:href="http://grbio.org/institution/museum-national-dhistoire-naturelle-2" xlink:type="simple">MNHN</named-content>-IM-2000-38057 (after <xref ref-type="bibr" rid="B56">Páll-Gergely et al. 2022</xref>: fig. 9c) <bold>L</bold><italic><tp:taxon-name><tp:taxon-name-part taxon-name-part-type="genus" reg="Gyliotrachela">Gyliotrachela</tp:taxon-name-part><tp:taxon-name-part taxon-name-part-type="species" reg="bensonianum">bensonianum</tp:taxon-name-part></tp:taxon-name></italic>, syntype <abbrev xmlns:xlink="http://www.w3.org/1999/xlink" xlink:title="The Natural History Museum When citing registered specimens" id="ABBRID0EOMCI" xlink:type="simple">NHMUK</abbrev> 20191141 (after <xref ref-type="bibr" rid="B24">Gojšina et al. 2022</xref>: fig. 4a) <bold>M</bold><italic><tp:taxon-name><tp:taxon-name-part taxon-name-part-type="genus" reg="Gyliotrachela">Gyliotrachela</tp:taxon-name-part><tp:taxon-name-part taxon-name-part-type="species" reg="hungerfordiana">hungerfordiana</tp:taxon-name-part></tp:taxon-name></italic>, specimen <abbrev xmlns:xlink="http://www.w3.org/1999/xlink" xlink:title="The Natural History Museum When citing registered specimens" id="ABBRID0EDNCI" xlink:type="simple">NHMUK</abbrev> collection from Perak, Malaysia <bold>N</bold><italic><tp:taxon-name><tp:taxon-name-part taxon-name-part-type="genus" reg="Gyliotrachela">Gyliotrachela</tp:taxon-name-part><tp:taxon-name-part taxon-name-part-type="species" reg="tianxingqiaoensis">tianxingqiaoensis</tp:taxon-name-part></tp:taxon-name></italic>, holotype <named-content xmlns:xlink="http://www.w3.org/1999/xlink" content-type="dwc:institutional_code" xlink:title="National Zoological Museum of China, Institute of Zoology, Chinese Academy of Sciences" xlink:href="http://grbio.org/institution/institute-zoology-chinese-academy-sciences" xlink:type="simple">IZCAS TM</named-content> 025075 (after <xref ref-type="bibr" rid="B24">Gojšina et al. 2022</xref>: fig. 3a) <bold>O</bold><italic><tp:taxon-name><tp:taxon-name-part taxon-name-part-type="genus" reg="Gyliotrachela">Gyliotrachela</tp:taxon-name-part><tp:taxon-name-part taxon-name-part-type="species" reg="muangon">muangon</tp:taxon-name-part></tp:taxon-name></italic>, specimen <named-content xmlns:xlink="http://www.w3.org/1999/xlink" content-type="dwc:institutional_code" xlink:title="Chulalongkorn University Museum of Zoology" xlink:href="http://grbio.org/institution/chulalongkorn-university-museum-natural-history" xlink:type="simple">CUMZ</named-content> 14410 <bold>P</bold><italic><tp:taxon-name><tp:taxon-name-part taxon-name-part-type="genus" reg="Gyliotrachela">Gyliotrachela</tp:taxon-name-part><tp:taxon-name-part taxon-name-part-type="species" reg="aunglini">aunglini</tp:taxon-name-part></tp:taxon-name></italic> sp. nov., paratype <named-content xmlns:xlink="http://www.w3.org/1999/xlink" content-type="dwc:institutional_code" xlink:title="Chulalongkorn University Museum of Zoology" xlink:href="http://grbio.org/institution/chulalongkorn-university-museum-natural-history" xlink:type="simple">CUMZ</named-content> 14412 <bold>Q</bold><italic><tp:taxon-name><tp:taxon-name-part taxon-name-part-type="genus" reg="Hypselostoma">Hypselostoma</tp:taxon-name-part><tp:taxon-name-part taxon-name-part-type="species" reg="tubiferum">tubiferum</tp:taxon-name-part></tp:taxon-name></italic>, specimen <abbrev xmlns:xlink="http://www.w3.org/1999/xlink" xlink:title="The Natural History Museum When citing registered specimens" id="ABBRID0ELPCI" xlink:type="simple">NHMUK</abbrev> 1888.12.4.17–22 ex. Theobald collection from Tonduong, Burma.</p></caption><graphic xmlns:xlink="http://www.w3.org/1999/xlink" xlink:href="zookeys-1195-157_article-112112__-g013.jpg" position="float" orientation="portrait" xlink:type="simple" id="oo_1002062.jpg"><uri content-type="original_file" xlink:type="simple">https://binary.pensoft.net/fig/1002062</uri></graphic></fig></tp:treatment-sec><ref-list><ref id="B46"><mixed-citation xmlns:xlink="http://www.w3.org/1999/xlink" xlink:type="simple"><person-group><name name-style="western"><surname>Páll-Gergely</surname><given-names>B</given-names></name></person-group> (<year>2023a</year>) <article-title><italic><tp:taxon-name><tp:taxon-name-part taxon-name-part-type="genus">Anauchen</tp:taxon-name-part><tp:taxon-name-part taxon-name-part-type="species">eotvosi</tp:taxon-name-part></tp:taxon-name></italic> n. sp. from the “Shan-Siam Boundary” (<tp:taxon-name><tp:taxon-name-part taxon-name-part-type="class">Gastropoda</tp:taxon-name-part></tp:taxon-name>: <tp:taxon-name><tp:taxon-name-part taxon-name-part-type="order">Stylommatophora</tp:taxon-name-part></tp:taxon-name>: <tp:taxon-name><tp:taxon-name-part taxon-name-part-type="family">Hypselostomatidae</tp:taxon-name-part></tp:taxon-name>).</article-title><source>Journal of Conchology</source><volume>44</volume>(<issue>5</issue>): <fpage>451</fpage>–<lpage>455</lpage>.</mixed-citation></ref><ref id="B57"><mixed-citation xmlns:xlink="http://www.w3.org/1999/xlink" xlink:type="simple"><person-group><name name-style="western"><surname>Páll-Gergely</surname><given-names>B</given-names></name><name name-style="western"><surname>Hunyadi</surname><given-names>A</given-names></name><name name-style="western"><surname>Vermeulen</surname><given-names>JJ</given-names></name><name name-style="western"><surname>Grego</surname><given-names>J</given-names></name><name name-style="western"><surname>Sutcharit</surname><given-names>C</given-names></name><name name-style="western"><surname>Reischütz</surname><given-names>A</given-names></name><name name-style="western"><surname>Dumrongrojwattana</surname><given-names>P</given-names></name><name name-style="western"><surname>Botta-Dukát</surname><given-names>Z</given-names></name><name name-style="western"><surname>Örstan</surname><given-names>A</given-names></name><name name-style="western"><surname>Fekete</surname><given-names>J</given-names></name><name name-style="western"><surname>Jochum</surname><given-names>A</given-names></name></person-group> (<year>2023</year>) <article-title>Five times over: 42 new <italic><tp:taxon-name><tp:taxon-name-part taxon-name-part-type="genus">Angustopila</tp:taxon-name-part></tp:taxon-name></italic> species highlight Southeast Asia’s rich biodiversity (<tp:taxon-name><tp:taxon-name-part taxon-name-part-type="class">Gastropoda</tp:taxon-name-part></tp:taxon-name>, <tp:taxon-name><tp:taxon-name-part taxon-name-part-type="order">Stylommatophora</tp:taxon-name-part></tp:taxon-name>, <tp:taxon-name><tp:taxon-name-part taxon-name-part-type="family">Hypselostomatidae</tp:taxon-name-part></tp:taxon-name>).</article-title><source>ZooKeys</source><volume>1147</volume>: <fpage>1</fpage>–<lpage>177</lpage>. <ext-link xlink:href="10.3897/zookeys.1147.93824" ext-link-type="doi" xlink:type="simple">https://doi.org/10.3897/zookeys.1147.93824</ext-link></mixed-citation></ref><ref id="B77"><mixed-citation xmlns:xlink="http://www.w3.org/1999/xlink" xlink:type="simple"><person-group><name name-style="western"><surname>Preece</surname><given-names>RC</given-names></name><name name-style="western"><surname>White</surname><given-names>TS</given-names></name><name name-style="western"><surname>Raheem</surname><given-names>DC</given-names></name><name name-style="western"><surname>Ketchum</surname><given-names>H</given-names></name><name name-style="western"><surname>Ablett</surname><given-names>J</given-names></name><name name-style="western"><surname>Taylor</surname><given-names>H</given-names></name><name name-style="western"><surname>Naggs</surname><given-names>F</given-names></name></person-group> (<year>2022</year>) William Benson and the golden age of malacology in British India: Biography, illustrated catalogue and evaluation of his molluscan types. Tropical Natural History (Supplement 6): 1–434.</mixed-citation></ref><ref id="B56"><mixed-citation xmlns:xlink="http://www.w3.org/1999/xlink" xlink:type="simple"><person-group><name name-style="western"><surname>Páll-Gergely</surname><given-names>B</given-names></name><name name-style="western"><surname>Jochum</surname><given-names>A</given-names></name><name name-style="western"><surname>Vermeulen</surname><given-names>JJ</given-names></name><name name-style="western"><surname>Anker</surname><given-names>K</given-names></name><name name-style="western"><surname>Hunyadi</surname><given-names>A</given-names></name><name name-style="western"><surname>Örstan</surname><given-names>A</given-names></name><name name-style="western"><surname>Szabó</surname><given-names>Á</given-names></name><name name-style="western"><surname>Dányi</surname><given-names>L</given-names></name><name name-style="western"><surname>Schilthuizen</surname><given-names>M</given-names></name></person-group> (<year>2022</year>) <article-title>The world’s tiniest land snails from Laos and Vietnam (<tp:taxon-name><tp:taxon-name-part taxon-name-part-type="class">Gastropoda</tp:taxon-name-part></tp:taxon-name>, <tp:taxon-name><tp:taxon-name-part taxon-name-part-type="infraclass">Pulmonata</tp:taxon-name-part></tp:taxon-name>, <tp:taxon-name><tp:taxon-name-part taxon-name-part-type="family">Hypselostomatidae</tp:taxon-name-part></tp:taxon-name>).</article-title><source>Contributions to Zoology</source><volume>91</volume>(<issue>1</issue>): <fpage>62</fpage>–<lpage>78</lpage>. <ext-link xlink:href="10.1163/18759866-bja10025" ext-link-type="doi" xlink:type="simple">https://doi.org/10.1163/18759866-bja10025</ext-link></mixed-citation></ref><ref id="B24"><mixed-citation xmlns:xlink="http://www.w3.org/1999/xlink" xlink:type="simple"><person-group><name name-style="western"><surname>Gojšina</surname><given-names>V</given-names></name><name name-style="western"><surname>Chen</surname><given-names>Z-U</given-names></name><name name-style="western"><surname>Páll-Gergely</surname><given-names>B</given-names></name></person-group> (<year>2022</year>) <article-title>Notes on <tp:taxon-name><tp:taxon-name-part taxon-name-part-type="family">Hypselostomatidae</tp:taxon-name-part></tp:taxon-name> (<tp:taxon-name><tp:taxon-name-part taxon-name-part-type="class">Gastropoda</tp:taxon-name-part></tp:taxon-name>: <tp:taxon-name><tp:taxon-name-part taxon-name-part-type="suborder">Eupulmonata</tp:taxon-name-part></tp:taxon-name>: <tp:taxon-name><tp:taxon-name-part taxon-name-part-type="superfamily">Pupilloidea</tp:taxon-name-part></tp:taxon-name>) from Myanmar.</article-title><source>Archiv für Molluskenkunde</source><volume>151</volume>(<issue>2</issue>): <fpage>131</fpage>–<lpage>139</lpage>. <ext-link xlink:href="10.1127/arch.moll/151/131-139" ext-link-type="doi" xlink:type="simple">https://doi.org/10.1127/arch.moll/151/131-139</ext-link></mixed-citation></ref><ref id="B27"><mixed-citation xmlns:xlink="http://www.w3.org/1999/xlink" xlink:type="simple"><person-group><name name-style="western"><surname>Hanley</surname><given-names>SC</given-names></name><name name-style="western"><surname>Theobald</surname><given-names>W</given-names></name></person-group> (<year>1870</year><year>1874</year><year>1876</year>) [1870–1876] Conchologia Indica, being Illustrations of the Land and Freshwater Shells of British India. L. Reeve &amp; Co., London,65 pp. 160 pls. [pp. 1–18, pls 1–40 (1870); pp. 35–48, pls 81–120 (1874); pp. 35–48, pls 81–120 (1874); pp. 57–65, pls 141–160 (1876)] <ext-link xlink:href="https://www.biodiversitylibrary.org/page/46204402" ext-link-type="uri" xlink:type="simple">https://www.biodiversitylibrary.org/page/46204402</ext-link></mixed-citation></ref><ref id="B80"><mixed-citation xmlns:xlink="http://www.w3.org/1999/xlink" xlink:type="simple"><person-group><name name-style="western"><surname>Sowerby</surname><given-names>GB II</given-names></name></person-group> (<year>1877</year>) [1875–1877] Monograph of the genus <italic><tp:taxon-name><tp:taxon-name-part taxon-name-part-type="genus">Cylindrella</tp:taxon-name-part></tp:taxon-name></italic>. In: Conchologia Iconica, or Illustrations of the Shells of Molluscous Animals, volume 20, pls 1–16 and unpaginated text. L. Reeve, London. [pls. 2–8 (1875); pls 1, 9–16 (1877)]. <ext-link xlink:href="https://www.biodiversitylibrary.org/page/8229973" ext-link-type="uri" xlink:type="simple">https://www.biodiversitylibrary.org/page/8229973</ext-link></mixed-citation></ref><ref id="B69"><mixed-citation xmlns:xlink="http://www.w3.org/1999/xlink" xlink:type="simple"><person-group><name name-style="western"><surname>Pfeiffer</surname><given-names>L</given-names></name></person-group> (<year>1877</year>) [1876–1877] Monographia Heliceorum viventium. Sistens descriptiones systematicas et criticas omnium huius familiae generum et specierum hodie cognitarum. Volumen 8. Lipsiae: F.A. Brockhaus, 729 pp. [pp. 1–480 (1876)] <ext-link xlink:href="https://www.biodiversitylibrary.org/page/11248776" ext-link-type="uri" xlink:type="simple">https://www.biodiversitylibrary.org/page/11248776</ext-link></mixed-citation></ref><ref id="B43"><mixed-citation xmlns:xlink="http://www.w3.org/1999/xlink" xlink:type="simple"><person-group><name name-style="western"><surname>Nevill</surname><given-names>G</given-names></name></person-group> (<year>1877</year>) <article-title>List of the <tp:taxon-name><tp:taxon-name-part taxon-name-part-type="phylum">Mollusca</tp:taxon-name-part></tp:taxon-name> brought back to Mr. Anderson from Yunnan and upper Burma, with descriptions of new species.</article-title><source>Journal of the Asiatic Society of Bengal</source><volume>46</volume>: <fpage>14</fpage>–<lpage>41</lpage>. <ext-link xlink:href="https://www.biodiversitylibrary.org/page/35548100" ext-link-type="uri" xlink:type="simple">https://www.biodiversitylibrary.org/page/35548100</ext-link></mixed-citation></ref><ref id="B70"><mixed-citation xmlns:xlink="http://www.w3.org/1999/xlink" xlink:type="simple"><person-group><name name-style="western"><surname>Pfeiffer</surname><given-names>L</given-names></name></person-group> (<year>1880</year>) <source>[1878–1881] Nomenclator heliceorum viventium.</source><publisher-name>Fischer</publisher-name>, <publisher-loc>Cassel</publisher-loc>, <size units="page">617 pp</size>. [pp. 193–400 (1880)]</mixed-citation></ref><ref id="B23"><mixed-citation xmlns:xlink="http://www.w3.org/1999/xlink" xlink:type="simple"><person-group><name name-style="western"><surname>Godwin-Austen</surname><given-names>HH</given-names></name></person-group> (<year>1888</year>) <article-title>On some land-mollusks from Burmah, with descriptions of some new species.</article-title><source>Proceedings of the Zoological Society of London</source><volume>56</volume>(<issue>2</issue>): <fpage>240</fpage>–<lpage>245</lpage>. <ext-link xlink:href="10.1111/j.1469-7998.1888.tb06701.x" ext-link-type="doi" xlink:type="simple">https://doi.org/10.1111/j.1469-7998.1888.tb06701.x</ext-link></mixed-citation></ref><ref id="B25"><mixed-citation xmlns:xlink="http://www.w3.org/1999/xlink" xlink:type="simple"><person-group><name name-style="western"><surname>Gude</surname><given-names>GK</given-names></name></person-group> (<year>1914</year>) <source><tp:taxon-name><tp:taxon-name-part taxon-name-part-type="phylum">Mollusca</tp:taxon-name-part></tp:taxon-name>-II. <tp:taxon-name><tp:taxon-name-part taxon-name-part-type="family">Trochomorphidae</tp:taxon-name-part></tp:taxon-name>-<tp:taxon-name><tp:taxon-name-part taxon-name-part-type="family">Janellidae</tp:taxon-name-part></tp:taxon-name>. In: Shipley AE, Marshall GAK (Eds) The Fauna of British India, Including Ceylon and Burma.</source><publisher-name>Taylor &amp; Francis</publisher-name>, <publisher-loc>London</publisher-loc>, <size units="page">520 pp</size>. <ext-link xlink:href="10.5962/bhl.title.12891" ext-link-type="doi" xlink:type="simple">https://doi.org/10.5962/bhl.title.12891</ext-link></mixed-citation></ref><ref id="B74"><mixed-citation xmlns:xlink="http://www.w3.org/1999/xlink" xlink:type="simple"><person-group><name name-style="western"><surname>Pilsbry</surname><given-names>HA</given-names></name></person-group> (<year>1917</year><year>1918</year>) [1916–1918] Manual of Conchology, Structural and Systematic, with Illustrations of the Species. Series 2, <tp:taxon-name><tp:taxon-name-part taxon-name-part-type="infraclass">Pulmonata</tp:taxon-name-part></tp:taxon-name> (Vol. 24): <tp:taxon-name><tp:taxon-name-part taxon-name-part-type="family">Pupillidae</tp:taxon-name-part></tp:taxon-name> (<tp:taxon-name><tp:taxon-name-part taxon-name-part-type="subfamily">Gastrocoptinae</tp:taxon-name-part></tp:taxon-name>). Academy of Natural Sciences of Philadelphia 380 pp. [pp. 113–256, pls. 14–38 (1917); pp. 257–380, pls 39–49 (1918)]</mixed-citation></ref><ref id="B59"><mixed-citation xmlns:xlink="http://www.w3.org/1999/xlink" xlink:type="simple"><person-group><name name-style="western"><surname>Panha</surname><given-names>S</given-names></name><name name-style="western"><surname>Burch</surname><given-names>JB</given-names></name></person-group> (<year>2000</year>) <article-title>A new species of <italic><tp:taxon-name><tp:taxon-name-part taxon-name-part-type="genus">Paraboysidia</tp:taxon-name-part></tp:taxon-name></italic> from Thailand (<tp:taxon-name><tp:taxon-name-part taxon-name-part-type="infraclass">Pulmonata</tp:taxon-name-part></tp:taxon-name>: <tp:taxon-name><tp:taxon-name-part taxon-name-part-type="family">Pupillidae</tp:taxon-name-part></tp:taxon-name>).</article-title><source>Walkerana</source><volume>11</volume>(<issue>25</issue>): <fpage>107</fpage>–<lpage>112</lpage>.</mixed-citation></ref><ref id="B61"><mixed-citation xmlns:xlink="http://www.w3.org/1999/xlink" xlink:type="simple"><person-group><name name-style="western"><surname>Panha</surname><given-names>S</given-names></name><name name-style="western"><surname>Burch</surname><given-names>JB</given-names></name></person-group> (<year>2002b</year>) The pupillid genus <italic><tp:taxon-name><tp:taxon-name-part taxon-name-part-type="genus">Paraboysidia</tp:taxon-name-part></tp:taxon-name></italic> in Thailand (<tp:taxon-name><tp:taxon-name-part taxon-name-part-type="infraclass">Pulmonata</tp:taxon-name-part></tp:taxon-name>: <tp:taxon-name><tp:taxon-name-part taxon-name-part-type="order">Stylommatophora</tp:taxon-name-part></tp:taxon-name>). Walkerana 12[2001](28): 77–94. [Date of publication follow Jirapatrasilp et al. (2023)]</mixed-citation></ref><ref id="B63"><mixed-citation xmlns:xlink="http://www.w3.org/1999/xlink" xlink:type="simple"><person-group><name name-style="western"><surname>Panha</surname><given-names>S</given-names></name><name name-style="western"><surname>Burch</surname><given-names>JB</given-names></name></person-group> (<year>2005</year>) An introduction to the microsnails of Thailand. Malacological Review 37/38(2004–2005): 1–155. [Date of publication follow Jirapatrasilp et al. (2023)]</mixed-citation></ref><ref id="B64"><mixed-citation xmlns:xlink="http://www.w3.org/1999/xlink" xlink:type="simple"><person-group><name name-style="western"><surname>Panha</surname><given-names>S</given-names></name><name name-style="western"><surname>Tongkerd</surname><given-names>P</given-names></name><name name-style="western"><surname>Sutcharit</surname><given-names>C</given-names></name><name name-style="western"><surname>Tumpeesuwan</surname><given-names>S</given-names></name><name name-style="western"><surname>Vongsombath</surname><given-names>C</given-names></name></person-group> (<year>2003</year>) A new species of <italic><tp:taxon-name><tp:taxon-name-part taxon-name-part-type="genus">Paraboysidia</tp:taxon-name-part></tp:taxon-name></italic> (<tp:taxon-name><tp:taxon-name-part taxon-name-part-type="family">Pupillidae</tp:taxon-name-part></tp:taxon-name>: <tp:taxon-name><tp:taxon-name-part taxon-name-part-type="subfamily">Gastrocoptinae</tp:taxon-name-part></tp:taxon-name>) from Laos. Walkerana 13[2002](29/30): 123–128.</mixed-citation></ref><ref id="B28"><mixed-citation xmlns:xlink="http://www.w3.org/1999/xlink" xlink:type="simple"><person-group><name name-style="western"><surname>Inkhavilay</surname><given-names>K</given-names></name><name name-style="western"><surname>Sutcharit</surname><given-names>C</given-names></name><name name-style="western"><surname>Tongkerd</surname><given-names>P</given-names></name><name name-style="western"><surname>Panha</surname><given-names>S</given-names></name></person-group> (<year>2016</year>) <article-title>New species of micro snails from Laos (<tp:taxon-name><tp:taxon-name-part taxon-name-part-type="infraclass">Pulmonata</tp:taxon-name-part></tp:taxon-name>: <tp:taxon-name><tp:taxon-name-part taxon-name-part-type="family">Vertiginidae</tp:taxon-name-part></tp:taxon-name> and <tp:taxon-name><tp:taxon-name-part taxon-name-part-type="family">Diapheridae</tp:taxon-name-part></tp:taxon-name>).</article-title><source>Journal of Conchology</source><volume>42</volume>(<issue>4</issue>): <fpage>213</fpage>–<lpage>232</lpage>.</mixed-citation></ref><ref id="B35"><mixed-citation xmlns:xlink="http://www.w3.org/1999/xlink" xlink:type="simple"><person-group><name name-style="western"><surname>Maassen</surname><given-names>WJM</given-names></name></person-group> (<year>2008</year>) <article-title>Remarks on a small collection of terrestrial molluscs from north-west Laos, with descriptions of three new species (<tp:taxon-name><tp:taxon-name-part taxon-name-part-type="phylum">Mollusca</tp:taxon-name-part></tp:taxon-name>: <tp:taxon-name><tp:taxon-name-part taxon-name-part-type="infraclass">Pulmonata</tp:taxon-name-part></tp:taxon-name>: <tp:taxon-name><tp:taxon-name-part taxon-name-part-type="family">Streptaxidae</tp:taxon-name-part></tp:taxon-name>, <tp:taxon-name><tp:taxon-name-part taxon-name-part-type="family">Vertiginidae</tp:taxon-name-part></tp:taxon-name>).</article-title><source>Basteria</source><volume>72</volume>: <fpage>233</fpage>–<lpage>240</lpage>.</mixed-citation></ref></ref-list></tp:taxon-treatment>
