# Supplementary material for: ﻿Contributions of a small collection of terrestrial microsnails (Pupilloidea, Hypselostomatidae) from Myanmar with description of three new species
Source: Zookeys. 2024 Mar 14;1195:157–97. doi: 10.3897/zookeys.1195.112112 (PMC10958184; doi:10.3897/zookeys.1195.112112)
Supplement: XML Treatment for Gyliotrachela [file zookeys.1195.112112-treatment17.xml]

<!DOCTYPE tp:taxon-treatment
  PUBLIC "-//TaxonX//DTD Taxonomic Treatment Publishing DTD v0 20100105//EN" "tax-treatment-NSO.dtd">
<tp:taxon-treatment xmlns:tp="http://www.plazi.org/taxpub"><tp:treatment-meta><kwd-group><label>Taxon classification</label><kwd>
                <named-content content-type="kingdom">Animalia</named-content>
              </kwd><kwd>
                <named-content content-type="order">Stylommatophora</named-content>
              </kwd><kwd>
                <named-content content-type="family">Hypselostomatidae</named-content>
              </kwd></kwd-group><mixed-citation publication-type="journal"><person-group><name><surname>Tongkerd</surname><given-names>Piyoros</given-names></name><name><surname>Lwin</surname><given-names>Ngwe</given-names></name><name><surname>Páll-Gergely</surname><given-names>Barna</given-names></name><name><surname>Chanabun</surname><given-names>Ratmanee</given-names></name><name><surname>Pholyotha</surname><given-names>Arthit</given-names></name><name><surname>Prasankok</surname><given-names>Pongpun</given-names></name><name><surname>Seesamut</surname><given-names>Teerapong</given-names></name><name><surname>Siriwut</surname><given-names>Warut</given-names></name><name><surname>Srisonchai</surname><given-names>Ruttapon</given-names></name><name><surname>Sutcharit</surname><given-names>Chirasak</given-names></name><name><surname>Panha</surname><given-names>Somsak</given-names></name></person-group><article-title>﻿Contributions of a small collection of terrestrial microsnails (<tp:taxon-name><tp:taxon-name-part taxon-name-part-type="superfamily">Pupilloidea</tp:taxon-name-part></tp:taxon-name>, <tp:taxon-name><tp:taxon-name-part taxon-name-part-type="family">Hypselostomatidae</tp:taxon-name-part></tp:taxon-name>) from Myanmar with description of three new species</article-title><source>Zookeys</source><day>14</day><month>03</month><year>2024</year><volume>1195</volume><fpage>157</fpage><lpage>197</lpage><pub-id pub-id-type="doi">10.3897/zookeys.1195.112112</pub-id></mixed-citation></tp:treatment-meta><tp:nomenclature><label>﻿﻿Genus</label><tp:taxon-name>
              <object-id xmlns:xlink="http://www.w3.org/1999/xlink" content-type="arpha" xlink:type="simple">6B2A119B-2DCB-5ED8-AFB7-95425A6D0956</object-id>
              <tp:taxon-name-part taxon-name-part-type="genus" reg="Gyliotrachela">Gyliotrachela</tp:taxon-name-part>
            </tp:taxon-name><tp:taxon-authority>le Tomlin, 1930</tp:taxon-authority><tp:nomenclature-citation-list><tp:nomenclature-citation><tp:taxon-name>
                  <tp:taxon-name-part taxon-name-part-type="genus" reg="Gyliotrachela">Gyliotrachela</tp:taxon-name-part>
                </tp:taxon-name><comment> le Tomlin, 1930: 24 [replacement name for <tp:taxon-name><tp:taxon-name-part taxon-name-part-type="genus" reg="Gyliauchen">Gyliauchen</tp:taxon-name-part></tp:taxon-name> Pilsbry, 1917, non <xref ref-type="bibr" rid="B45">Nicoll 1915</xref>: <tp:taxon-name><tp:taxon-name-part taxon-name-part-type="phylum">Platyhelminthes</tp:taxon-name-part></tp:taxon-name>, Trematodes]. <xref ref-type="bibr" rid="B63">Panha and Burch 2005</xref>: 63. </comment></tp:nomenclature-citation></tp:nomenclature-citation-list></tp:nomenclature><tp:treatment-sec sec-type="type species" id="SECID0EGOAI"><title>Type species.</title><p><italic><tp:taxon-name><tp:taxon-name-part taxon-name-part-type="genus" reg="Hypselostoma">Hypselostoma</tp:taxon-name-part><tp:taxon-name-part taxon-name-part-type="species" reg="hungerfordianum">hungerfordianum</tp:taxon-name-part></tp:taxon-name></italic> von Möllendorff, 1891, by typification of the replaced name.</p></tp:treatment-sec><tp:treatment-sec sec-type="remarks" id="SECID0EXOAI"><title>Remarks.</title><p>This is a widely distributed and specious genus in Southeast Asia, currently comprising ~ 40 nominal species (<xref ref-type="bibr" rid="B40">MolluscaBase 2023</xref>).</p></tp:treatment-sec><ref-list><ref id="B45"><mixed-citation xmlns:xlink="http://www.w3.org/1999/xlink" xlink:type="simple"><person-group><name name-style="western"><surname>Nicoll</surname><given-names>WM</given-names></name></person-group> (<year>1915</year>) <article-title>The trematode parasites of North Queensland. III. Parasites of fishes.</article-title><source>Parasitology</source><volume>8</volume>(<issue>1</issue>): <fpage>22</fpage>–<lpage>40</lpage>. <ext-link xlink:href="10.1017/S0031182000010398" ext-link-type="doi" xlink:type="simple">https://doi.org/10.1017/S0031182000010398</ext-link></mixed-citation></ref><ref id="B63"><mixed-citation xmlns:xlink="http://www.w3.org/1999/xlink" xlink:type="simple"><person-group><name name-style="western"><surname>Panha</surname><given-names>S</given-names></name><name name-style="western"><surname>Burch</surname><given-names>JB</given-names></name></person-group> (<year>2005</year>) An introduction to the microsnails of Thailand. Malacological Review 37/38(2004–2005): 1–155. [Date of publication follow Jirapatrasilp et al. (2023)]</mixed-citation></ref><ref id="B40"><mixed-citation xmlns:xlink="http://www.w3.org/1999/xlink" xlink:type="simple">MolluscaBase (<year>2023</year>) MolluscaBase. <ext-link xlink:href="https://www.molluscabase.org" ext-link-type="uri" xlink:type="simple">https://www.molluscabase.org</ext-link> [on 2023-05-24.]</mixed-citation></ref></ref-list></tp:taxon-treatment>
