# Supplementary material for: ﻿Contributions of a small collection of terrestrial microsnails (Pupilloidea, Hypselostomatidae) from Myanmar with description of three new species
Source: Zookeys. 2024 Mar 14;1195:157–97. doi: 10.3897/zookeys.1195.112112 (PMC10958184; doi:10.3897/zookeys.1195.112112)
Supplement: XML Treatment for Gyliotrachela hungerfordiana [file zookeys.1195.112112-treatment19.xml]

<!DOCTYPE tp:taxon-treatment
  PUBLIC "-//TaxonX//DTD Taxonomic Treatment Publishing DTD v0 20100105//EN" "tax-treatment-NSO.dtd">
<tp:taxon-treatment xmlns:tp="http://www.plazi.org/taxpub"><tp:treatment-meta><kwd-group><label>Taxon classification</label><kwd>
                <named-content content-type="kingdom">Animalia</named-content>
              </kwd><kwd>
                <named-content content-type="order">Stylommatophora</named-content>
              </kwd><kwd>
                <named-content content-type="family">Hypselostomatidae</named-content>
              </kwd></kwd-group><mixed-citation publication-type="journal"><person-group><name><surname>Tongkerd</surname><given-names>Piyoros</given-names></name><name><surname>Lwin</surname><given-names>Ngwe</given-names></name><name><surname>Páll-Gergely</surname><given-names>Barna</given-names></name><name><surname>Chanabun</surname><given-names>Ratmanee</given-names></name><name><surname>Pholyotha</surname><given-names>Arthit</given-names></name><name><surname>Prasankok</surname><given-names>Pongpun</given-names></name><name><surname>Seesamut</surname><given-names>Teerapong</given-names></name><name><surname>Siriwut</surname><given-names>Warut</given-names></name><name><surname>Srisonchai</surname><given-names>Ruttapon</given-names></name><name><surname>Sutcharit</surname><given-names>Chirasak</given-names></name><name><surname>Panha</surname><given-names>Somsak</given-names></name></person-group><article-title>﻿Contributions of a small collection of terrestrial microsnails (<tp:taxon-name><tp:taxon-name-part taxon-name-part-type="superfamily">Pupilloidea</tp:taxon-name-part></tp:taxon-name>, <tp:taxon-name><tp:taxon-name-part taxon-name-part-type="family">Hypselostomatidae</tp:taxon-name-part></tp:taxon-name>) from Myanmar with description of three new species</article-title><source>Zookeys</source><day>14</day><month>03</month><year>2024</year><volume>1195</volume><fpage>157</fpage><lpage>197</lpage><pub-id pub-id-type="doi">10.3897/zookeys.1195.112112</pub-id></mixed-citation></tp:treatment-meta><tp:nomenclature><label>﻿</label><tp:taxon-name>
              <object-id xmlns:xlink="http://www.w3.org/1999/xlink" content-type="arpha" xlink:type="simple">D418B341-51B2-5367-BEE8-8D2F39C7894C</object-id>
              <tp:taxon-name-part taxon-name-part-type="genus" reg="Gyliotrachela">Gyliotrachela</tp:taxon-name-part>
              <tp:taxon-name-part taxon-name-part-type="species" reg="hungerfordiana">hungerfordiana</tp:taxon-name-part>
            </tp:taxon-name><tp:taxon-authority>(von Möllendorff, 1891)</tp:taxon-authority><xref ref-type="fig" rid="F10">Fig. 10</xref><xref ref-type="fig" rid="F13">, 13M</xref><tp:nomenclature-citation-list><tp:nomenclature-citation><tp:taxon-name>
                  <tp:taxon-name-part taxon-name-part-type="genus" reg="Hypselostoma">Hypselostoma</tp:taxon-name-part>
                  <tp:taxon-name-part taxon-name-part-type="species" reg="hungerfordianum">hungerfordianum</tp:taxon-name-part>
                </tp:taxon-name><comment> von Möllendorff, 1891: 337, 338, pl. 30, fig. 7, 7a. Type locality: Bukit Pondong [Gunung Pondok, Padang Rengas, Perak, Malaysia]. <xref ref-type="bibr" rid="B84">Sykes 1902</xref>: 61. </comment></tp:nomenclature-citation><tp:nomenclature-citation><tp:taxon-name>
                  <tp:taxon-name-part taxon-name-part-type="genus" reg="Gyliauchen">Gyliauchen</tp:taxon-name-part>
                  <tp:taxon-name-part taxon-name-part-type="species" reg="hungerfordianus">hungerfordianus</tp:taxon-name-part>
                </tp:taxon-name><comment>. <xref ref-type="bibr" rid="B74">Pilsbry 1917</xref>: 212, pl. 36, figs 1–4. </comment></tp:nomenclature-citation><tp:nomenclature-citation><tp:taxon-name>
                  <tp:taxon-name-part taxon-name-part-type="genus" reg="Gyliotrachela">Gyliotrachela</tp:taxon-name-part>
                  <tp:taxon-name-part taxon-name-part-type="species" reg="hungerfordiana">hungerfordiana</tp:taxon-name-part>
                </tp:taxon-name><comment>. <xref ref-type="bibr" rid="B32">Laidlaw 1933</xref>: 214. <xref ref-type="bibr" rid="B93">van Benthem Jutting 1949</xref>: 60. <xref ref-type="bibr" rid="B94">van Benthem Jutting 1950</xref>: 26. <xref ref-type="bibr" rid="B99">Zilch 1959</xref>: 164, fig. 563. <xref ref-type="bibr" rid="B95">van Benthem Jutting 1960</xref>: 14. <xref ref-type="bibr" rid="B8">Berry 1961</xref>: 101. <xref ref-type="bibr" rid="B9">Berry 1966</xref>: 12. <xref ref-type="bibr" rid="B100">Zilch 1984</xref>: 166, pl. 2, fig. 19. <xref ref-type="bibr" rid="B17">Davison 1995</xref>: 239. <xref ref-type="bibr" rid="B78">Schileyko 1998</xref>: 141, fig. 162. <xref ref-type="bibr" rid="B79">Schilthuizen et al. 1999</xref>: 283. <xref ref-type="bibr" rid="B21">Foon et al. 2017</xref>: 79, fig. 30b. </comment></tp:nomenclature-citation><tp:nomenclature-citation><tp:taxon-name>
                  <tp:taxon-name-part taxon-name-part-type="genus" reg="Gyliotrachela">Gyliotrachela</tp:taxon-name-part>
                  <tp:taxon-name-part taxon-name-part-type="species" reg="khaochongensis">khaochongensis</tp:taxon-name-part>
                </tp:taxon-name><comment> Panha, 1998: 53–56, fig. 2. Type locality: Khaochong Wildlife Sanctuary, Trang Province, Thailand. <xref ref-type="bibr" rid="B63">Panha and Burch 2005</xref>: 70, 71, fig. 61. syn. nov. </comment></tp:nomenclature-citation><tp:nomenclature-citation><tp:taxon-name>
                  <tp:taxon-name-part taxon-name-part-type="genus" reg="Gyliotrachela">Gyliotrachela</tp:taxon-name-part>
                  <tp:taxon-name-part taxon-name-part-type="species" reg="phoca">phoca</tp:taxon-name-part>
                </tp:taxon-name><comment> Tongkerd &amp; Panha in <xref ref-type="bibr" rid="B89">Tongkerd et al. 2013</xref>: 71–75, figs 5–7. Type locality: Bat cave near Klong Chak Waterfall, Lanta Yai Island, Lanta Islands National Park, Krabi Province, Thailand. syn. nov. </comment></tp:nomenclature-citation></tp:nomenclature-citation-list></tp:nomenclature><tp:treatment-sec sec-type="material" id="SECID0EFZAI"><title>Material examined.</title><p>Khaochong Wildlife Sanctuary, Trang Province, Thailand: Paratype <named-content xmlns:xlink="http://www.w3.org/1999/xlink" content-type="dwc:institutional_code" xlink:title="Chulalongkorn University Museum of Zoology" xlink:href="http://grbio.org/institution/chulalongkorn-university-museum-natural-history" xlink:type="simple">CUMZ</named-content> [CUIZM] Ver 011 (Fig. <xref ref-type="fig" rid="F10">10B</xref>). Bukit Pondok, Perak, Malaysia: <abbrev xmlns:xlink="http://www.w3.org/1999/xlink" xlink:title="The Natural History Museum When citing registered specimens" id="ABBRID0ETZAI" xlink:type="simple">NHMUK</abbrev> collection (2 shells: Figs <xref ref-type="fig" rid="F10">10A</xref>, <xref ref-type="fig" rid="F13">13M</xref>). Buddha Cave, Lenya city, Tanintharyi Region, Myanmar (locality code TN1; <named-content xmlns:xlink="http://www.w3.org/1999/xlink" content-type="dwc:verbatimCoordinates" xlink:type="simple"><named-content content-type="geo-json" specific-use="{&#34;type&#34;:&#34;Point&#34;,&#34;coordinates&#34;:[99.176194,11.229500]}" id="NCID0EC1AI" xlink:type="simple">11°13'46.2"N, 99°10'34.3"E</named-content></named-content>): <named-content xmlns:xlink="http://www.w3.org/1999/xlink" content-type="dwc:institutional_code" xlink:title="Chulalongkorn University Museum of Zoology" xlink:href="http://grbio.org/institution/chulalongkorn-university-museum-natural-history" xlink:type="simple">CUMZ</named-content> 14382 (1 shell; Fig. <xref ref-type="fig" rid="F10">10C</xref>); <named-content xmlns:xlink="http://www.w3.org/1999/xlink" content-type="dwc:institutional_code" xlink:title="Chulalongkorn University Museum of Zoology" xlink:href="http://grbio.org/institution/chulalongkorn-university-museum-natural-history" xlink:type="simple">CUMZ</named-content> 14406 (61 shells); <named-content xmlns:xlink="http://www.w3.org/1999/xlink" content-type="dwc:institutional_code" xlink:title="Chulalongkorn University Museum of Zoology" xlink:href="http://grbio.org/institution/chulalongkorn-university-museum-natural-history" xlink:type="simple">CUMZ</named-content> 14407 (12 shells; measured).</p><fig id="F10" position="float" orientation="portrait"><object-id xmlns:xlink="http://www.w3.org/1999/xlink" content-type="doi" xlink:type="simple">10.3897/zookeys.1195.112112.figure10</object-id><object-id xmlns:xlink="http://www.w3.org/1999/xlink" content-type="arpha" xlink:type="simple">9DF9CD39-534C-5312-8817-5954B3F0DA1F</object-id><label>Figure 10.</label><caption><p><italic><tp:taxon-name><tp:taxon-name-part taxon-name-part-type="genus" reg="Gyliotrachela">Gyliotrachela</tp:taxon-name-part><tp:taxon-name-part taxon-name-part-type="species" reg="hungerfordiana">hungerfordiana</tp:taxon-name-part></tp:taxon-name></italic><bold>A</bold> topotype specimen <abbrev xmlns:xlink="http://www.w3.org/1999/xlink" xlink:title="The Natural History Museum When citing registered specimens" id="ABBRID0EM2AI" xlink:type="simple">NHMUK</abbrev> collection from Perak, Malaysia <bold>B</bold> paratype CUIZM, Ver 011 of <italic><tp:taxon-name><tp:taxon-name-part taxon-name-part-type="genus" reg="Gyliotrachela">G.</tp:taxon-name-part><tp:taxon-name-part taxon-name-part-type="species" reg="khaochongensis">khaochongensis</tp:taxon-name-part></tp:taxon-name></italic>, from Trang Province, Thailand <bold>C</bold> specimen <named-content xmlns:xlink="http://www.w3.org/1999/xlink" content-type="dwc:institutional_code" xlink:title="Chulalongkorn University Museum of Zoology" xlink:href="http://grbio.org/institution/chulalongkorn-university-museum-natural-history" xlink:type="simple">CUMZ</named-content> 14382 from Tanintharyi Region, Myanmar. Abbreviations: <bold>a</bold>: angular lamella, <bold>c</bold>: columellar lamella, <bold>ip</bold>: infraparietal lamella, <bold>itpl</bold>: interpalatal plica, <bold>ifpl</bold>: infrapalatal plica, <bold>lpl</bold>: lower palatal plica, <bold>p</bold>: parietal lamella, <bold>sbc</bold>: subcolumellar lamella, <bold>spc</bold>: supracolumellar lamella, <bold>sppl</bold>: suprapalatal lamella, <bold>upl</bold>: upper palatal plica.</p></caption><graphic xmlns:xlink="http://www.w3.org/1999/xlink" xlink:href="zookeys-1195-157_article-112112__-g010.jpg" position="float" orientation="portrait" xlink:type="simple" id="oo_1002059.jpg"><uri content-type="original_file" xlink:type="simple">https://binary.pensoft.net/fig/1002059</uri></graphic></fig></tp:treatment-sec><tp:treatment-sec sec-type="description" id="SECID0E53AI"><title>Description.</title><p>Shell concave-conical, pale yellowish to brown in colour, moderate spire and 4–4½ widely convex whorls. Shell height 1.6–1.9 mm and shell width (including tuba) 2.5–2.9 mm. Apex blunt; protoconch ~ 1¾ whorls with wrinkled roundish pits. Teleoconch generally with very fine irregular growth lines and wrinkles; suture shallow. Last whorl angular with a prominent central keel with grooves above and below the keel. Tuba long and ~ 8–10 degrees angled upward compared to the shell axis. Peristome widely expanded; lip whitish to yellowish. Aperture roundly rectangular; aperture with many barriers. Parietal lamella large, strong, blunt, and located slightly deep inside aperture. Two small and weak infraparietal lamellae present. Angular lamella small, short, and reaching peristome. Upper palatal plica of approximately same size as angular lamella; very small suprapalatal plicae sometimes present. Lower palatal lamella tall and strong; very low and weak interpalatal plicae and infrapalatal plicae generally present. Columellar lamella strong and distinct; very low and weak supracolumellar and subcolumellar lamellae present. All dentitions generally covered with very fine spines on surface. Umbilicus widely perforate, ~ 1/3 of shell width, rounded, deep, and surrounded by blunt periumbilical keel.</p></tp:treatment-sec><tp:treatment-sec sec-type="distribution" id="SECID0ED4AI"><title>Distribution.</title><p>This species has a wide distribution from southern Myanmar to southern Thailand and Peninsular Malaysia. Originally it was described from Perak and then subsequently reported from several localities in Peninsular Malaysia: Perlis, Pahang, Kelantan, Kedah, and Selangor states (<xref ref-type="bibr" rid="B96">von Möllendorff 1891</xref>; <xref ref-type="bibr" rid="B93">van Benthem Jutting 1949</xref>, <xref ref-type="bibr" rid="B94">1950</xref>, <xref ref-type="bibr" rid="B95">1960</xref>; <xref ref-type="bibr" rid="B21">Foon et al. 2017</xref>). This species was also reported in southern Thailand: Trang, Suratthani, Krabi, Patthalung, Songkla, and Satul provinces (<xref ref-type="bibr" rid="B58">Panha 1998</xref>; <xref ref-type="bibr" rid="B63">Panha and Burch 2005</xref>; <xref ref-type="bibr" rid="B89">Tongkerd et al. 2013</xref>). In Myanmar, this species recorded is known only from an isolated limestone karst in the Tanintharyi Region.</p></tp:treatment-sec><tp:treatment-sec sec-type="Differential diagnosis" id="SECID0EJ5AI"><title>Differential diagnosis.</title><p><italic><tp:taxon-name><tp:taxon-name-part taxon-name-part-type="genus" reg="Gyliotrachela">Gyliotrachela</tp:taxon-name-part><tp:taxon-name-part taxon-name-part-type="species" reg="hungerfordiana">hungerfordiana</tp:taxon-name-part></tp:taxon-name></italic> differs from all other known <italic><tp:taxon-name><tp:taxon-name-part taxon-name-part-type="genus" reg="Gyliotrachela">Gyliotrachela</tp:taxon-name-part></tp:taxon-name></italic> species from Myanmar in having a thin shell, long and slender tuba, tall spire, and strong and curved keel on periphery. In contrast, <italic><tp:taxon-name><tp:taxon-name-part taxon-name-part-type="genus" reg="Gyliotrachela">G.</tp:taxon-name-part><tp:taxon-name-part taxon-name-part-type="species" reg="bensonianum">bensonianum</tp:taxon-name-part></tp:taxon-name></italic> has a conical spire, short tuba, curved keel on last whorl, and apertural dentition without supra- and inter- palatal plicae or supra- and sub- columellar lamellae; <italic><tp:taxon-name><tp:taxon-name-part taxon-name-part-type="genus" reg="Gyliotrachela">G.</tp:taxon-name-part><tp:taxon-name-part taxon-name-part-type="species" reg="tianxingqiaoensis">tianxingqiaoensis</tp:taxon-name-part></tp:taxon-name></italic> and <italic><tp:taxon-name><tp:taxon-name-part taxon-name-part-type="genus" reg="Gyliotrachela">G.</tp:taxon-name-part><tp:taxon-name-part taxon-name-part-type="species" reg="muangon">muangon</tp:taxon-name-part></tp:taxon-name></italic> possess angular last whorl, short tuba nearly adnate to last whorl, and with many small accessory plicae and lamellae (<xref ref-type="bibr" rid="B24">Gojšina et al. 2022</xref>).</p></tp:treatment-sec><tp:treatment-sec sec-type="remarks" id="SECID0EGABI"><title>Remarks.</title><p><italic><tp:taxon-name><tp:taxon-name-part taxon-name-part-type="genus" reg="Gyliotrachela">Gyliotrachela</tp:taxon-name-part><tp:taxon-name-part taxon-name-part-type="species" reg="khaochongensis">khaochongensis</tp:taxon-name-part></tp:taxon-name></italic> and <italic><tp:taxon-name><tp:taxon-name-part taxon-name-part-type="genus" reg="Gyliotrachela">G.</tp:taxon-name-part><tp:taxon-name-part taxon-name-part-type="species" reg="phoca">phoca</tp:taxon-name-part></tp:taxon-name></italic> were described from southern Thailand; the type specimens look identical to the type and topotypic specimens of <italic><tp:taxon-name><tp:taxon-name-part taxon-name-part-type="genus" reg="Gyliotrachela">G.</tp:taxon-name-part><tp:taxon-name-part taxon-name-part-type="species" reg="hungerfordiana">hungerfordiana</tp:taxon-name-part></tp:taxon-name></italic> in shell form, shell sculpture and apertural dentitions (<xref ref-type="bibr" rid="B58">Panha 1998</xref>; <xref ref-type="bibr" rid="B89">Tongkerd et al. 2013</xref>), with no significant differences. Therefore, they are considered here as junior synonyms of <italic><tp:taxon-name><tp:taxon-name-part taxon-name-part-type="genus" reg="Gyliotrachela">G.</tp:taxon-name-part><tp:taxon-name-part taxon-name-part-type="species" reg="hungerfordiana">hungerfordiana</tp:taxon-name-part></tp:taxon-name></italic>.</p></tp:treatment-sec><tp:treatment-sec><!--Section generated to contain objects referenced in tp:taxon-treatment.--><fig id="F13" position="float" orientation="portrait"><object-id xmlns:xlink="http://www.w3.org/1999/xlink" content-type="doi" xlink:type="simple">10.3897/zookeys.1195.112112.figure13</object-id><object-id xmlns:xlink="http://www.w3.org/1999/xlink" content-type="arpha" xlink:type="simple">68D162A5-9CAE-59EC-B3E4-7F6F2F322227</object-id><label>Figure 13.</label><caption><p>Synoptic view of representatives of hypselostomatid snails recorded from Myanmar <bold>A</bold><italic><tp:taxon-name><tp:taxon-name-part taxon-name-part-type="genus" reg="Acinolaemus">Acinolaemus</tp:taxon-name-part><tp:taxon-name-part taxon-name-part-type="species" reg="dayanum">dayanum</tp:taxon-name-part></tp:taxon-name></italic>, specimen <abbrev xmlns:xlink="http://www.w3.org/1999/xlink" xlink:title="Collection András Hunyadi" id="ABBRID0E6FCI" xlink:type="simple">HA</abbrev> Collection <bold>B</bold><italic><tp:taxon-name><tp:taxon-name-part taxon-name-part-type="genus" reg="Acinolaemus">Acinolaemus</tp:taxon-name-part><tp:taxon-name-part taxon-name-part-type="species" reg="cryptidentatus">cryptidentatus</tp:taxon-name-part></tp:taxon-name></italic>, specimen <named-content xmlns:xlink="http://www.w3.org/1999/xlink" content-type="dwc:institutional_code" xlink:title="Chulalongkorn University Museum of Zoology" xlink:href="http://grbio.org/institution/chulalongkorn-university-museum-natural-history" xlink:type="simple">CUMZ</named-content> 14413 <bold>C</bold><italic><tp:taxon-name><tp:taxon-name-part taxon-name-part-type="genus" reg="Anauchen">Anauchen</tp:taxon-name-part><tp:taxon-name-part taxon-name-part-type="species" reg="eotvosi">eotvosi</tp:taxon-name-part></tp:taxon-name></italic>, holotype <abbrev xmlns:xlink="http://www.w3.org/1999/xlink" xlink:title="The Natural History Museum When citing registered specimens" id="ABBRID0EBHCI" xlink:type="simple">NHMUK</abbrev> 1903.7.1.1227.1 (after <xref ref-type="bibr" rid="B46">Páll-Gergely 2023a</xref>: fig. 1c) <bold>D</bold><italic><tp:taxon-name><tp:taxon-name-part taxon-name-part-type="genus" reg="Angustopila">Angustopila</tp:taxon-name-part><tp:taxon-name-part taxon-name-part-type="species" reg="occidentalis">occidentalis</tp:taxon-name-part></tp:taxon-name></italic>, holotype <named-content xmlns:xlink="http://www.w3.org/1999/xlink" content-type="dwc:institutional_code" xlink:title="Hungarian Natural History Museum" xlink:href="http://grbio.org/institution/hungarian-natural-history-museum" xlink:type="simple">HNHM</named-content> 103483 (after <xref ref-type="bibr" rid="B57">Páll-Gergely et al. 2023</xref>: fig. 70a) <bold>E</bold><italic><tp:taxon-name><tp:taxon-name-part taxon-name-part-type="genus" reg="Angustopila">Angustopila</tp:taxon-name-part><tp:taxon-name-part taxon-name-part-type="species" reg="elevata">elevata</tp:taxon-name-part></tp:taxon-name></italic>, specimen <named-content xmlns:xlink="http://www.w3.org/1999/xlink" content-type="dwc:institutional_code" xlink:title="Hungarian Natural History Museum" xlink:href="http://grbio.org/institution/hungarian-natural-history-museum" xlink:type="simple">HNHM</named-content> 103484 (after <xref ref-type="bibr" rid="B57">Páll-Gergely et al. 2023</xref>: fig. 13a) <bold>F</bold><italic><tp:taxon-name><tp:taxon-name-part taxon-name-part-type="genus" reg="Bensonella">Bensonella</tp:taxon-name-part><tp:taxon-name-part taxon-name-part-type="species" reg="salwiniana">salwiniana</tp:taxon-name-part></tp:taxon-name></italic>, specimen <named-content xmlns:xlink="http://www.w3.org/1999/xlink" content-type="dwc:institutional_code" xlink:title="Chulalongkorn University Museum of Zoology" xlink:href="http://grbio.org/institution/chulalongkorn-university-museum-natural-history" xlink:type="simple">CUMZ</named-content> 14393 <bold>G</bold><italic><tp:taxon-name><tp:taxon-name-part taxon-name-part-type="genus" reg="Bensonella">Bensonella</tp:taxon-name-part><tp:taxon-name-part taxon-name-part-type="species" reg="anguloobtusa">anguloobtusa</tp:taxon-name-part></tp:taxon-name></italic>, specimen <named-content xmlns:xlink="http://www.w3.org/1999/xlink" content-type="dwc:institutional_code" xlink:title="Chulalongkorn University Museum of Zoology" xlink:href="http://grbio.org/institution/chulalongkorn-university-museum-natural-history" xlink:type="simple">CUMZ</named-content> 14400 <bold>H</bold><italic><tp:taxon-name><tp:taxon-name-part taxon-name-part-type="genus" reg="Bensonella">Bensonella</tp:taxon-name-part><tp:taxon-name-part taxon-name-part-type="species" reg="taiyaiorum">taiyaiorum</tp:taxon-name-part></tp:taxon-name></italic> sp. nov., paratype <named-content xmlns:xlink="http://www.w3.org/1999/xlink" content-type="dwc:institutional_code" xlink:title="Chulalongkorn University Museum of Zoology" xlink:href="http://grbio.org/institution/chulalongkorn-university-museum-natural-history" xlink:type="simple">CUMZ</named-content> 14403 <bold>I</bold><italic><tp:taxon-name><tp:taxon-name-part taxon-name-part-type="genus" reg="Bensonella">Bensonella</tp:taxon-name-part><tp:taxon-name-part taxon-name-part-type="species" reg="lophiodera">lophiodera</tp:taxon-name-part></tp:taxon-name></italic> sp. nov., paratype <named-content xmlns:xlink="http://www.w3.org/1999/xlink" content-type="dwc:institutional_code" xlink:title="Chulalongkorn University Museum of Zoology" xlink:href="http://grbio.org/institution/chulalongkorn-university-museum-natural-history" xlink:type="simple">CUMZ</named-content> 14405 <bold>J</bold><italic><tp:taxon-name><tp:taxon-name-part taxon-name-part-type="genus" reg="Clostophis">Clostophis</tp:taxon-name-part><tp:taxon-name-part taxon-name-part-type="species" reg="sankeyi">sankeyi</tp:taxon-name-part></tp:taxon-name></italic>, holotype <abbrev xmlns:xlink="http://www.w3.org/1999/xlink" xlink:title="University Museum of Zoology" id="ABBRID0EELCI" xlink:type="simple">UMZC</abbrev> I.103320 (after <xref ref-type="bibr" rid="B77">Preece et al. 2022</xref>: fig. 70e) <bold>K</bold><italic><tp:taxon-name><tp:taxon-name-part taxon-name-part-type="genus" reg="Clostophis">Clostophis</tp:taxon-name-part><tp:taxon-name-part taxon-name-part-type="species" reg="thinbowguensis">thinbowguensis</tp:taxon-name-part></tp:taxon-name></italic>, holotype <named-content xmlns:xlink="http://www.w3.org/1999/xlink" content-type="dwc:institutional_code" xlink:title="Muséum National ďHistoire Naturelle" xlink:href="http://grbio.org/institution/museum-national-dhistoire-naturelle-2" xlink:type="simple">MNHN</named-content>-IM-2000-38057 (after <xref ref-type="bibr" rid="B56">Páll-Gergely et al. 2022</xref>: fig. 9c) <bold>L</bold><italic><tp:taxon-name><tp:taxon-name-part taxon-name-part-type="genus" reg="Gyliotrachela">Gyliotrachela</tp:taxon-name-part><tp:taxon-name-part taxon-name-part-type="species" reg="bensonianum">bensonianum</tp:taxon-name-part></tp:taxon-name></italic>, syntype <abbrev xmlns:xlink="http://www.w3.org/1999/xlink" xlink:title="The Natural History Museum When citing registered specimens" id="ABBRID0EOMCI" xlink:type="simple">NHMUK</abbrev> 20191141 (after <xref ref-type="bibr" rid="B24">Gojšina et al. 2022</xref>: fig. 4a) <bold>M</bold><italic><tp:taxon-name><tp:taxon-name-part taxon-name-part-type="genus" reg="Gyliotrachela">Gyliotrachela</tp:taxon-name-part><tp:taxon-name-part taxon-name-part-type="species" reg="hungerfordiana">hungerfordiana</tp:taxon-name-part></tp:taxon-name></italic>, specimen <abbrev xmlns:xlink="http://www.w3.org/1999/xlink" xlink:title="The Natural History Museum When citing registered specimens" id="ABBRID0EDNCI" xlink:type="simple">NHMUK</abbrev> collection from Perak, Malaysia <bold>N</bold><italic><tp:taxon-name><tp:taxon-name-part taxon-name-part-type="genus" reg="Gyliotrachela">Gyliotrachela</tp:taxon-name-part><tp:taxon-name-part taxon-name-part-type="species" reg="tianxingqiaoensis">tianxingqiaoensis</tp:taxon-name-part></tp:taxon-name></italic>, holotype <named-content xmlns:xlink="http://www.w3.org/1999/xlink" content-type="dwc:institutional_code" xlink:title="National Zoological Museum of China, Institute of Zoology, Chinese Academy of Sciences" xlink:href="http://grbio.org/institution/institute-zoology-chinese-academy-sciences" xlink:type="simple">IZCAS TM</named-content> 025075 (after <xref ref-type="bibr" rid="B24">Gojšina et al. 2022</xref>: fig. 3a) <bold>O</bold><italic><tp:taxon-name><tp:taxon-name-part taxon-name-part-type="genus" reg="Gyliotrachela">Gyliotrachela</tp:taxon-name-part><tp:taxon-name-part taxon-name-part-type="species" reg="muangon">muangon</tp:taxon-name-part></tp:taxon-name></italic>, specimen <named-content xmlns:xlink="http://www.w3.org/1999/xlink" content-type="dwc:institutional_code" xlink:title="Chulalongkorn University Museum of Zoology" xlink:href="http://grbio.org/institution/chulalongkorn-university-museum-natural-history" xlink:type="simple">CUMZ</named-content> 14410 <bold>P</bold><italic><tp:taxon-name><tp:taxon-name-part taxon-name-part-type="genus" reg="Gyliotrachela">Gyliotrachela</tp:taxon-name-part><tp:taxon-name-part taxon-name-part-type="species" reg="aunglini">aunglini</tp:taxon-name-part></tp:taxon-name></italic> sp. nov., paratype <named-content xmlns:xlink="http://www.w3.org/1999/xlink" content-type="dwc:institutional_code" xlink:title="Chulalongkorn University Museum of Zoology" xlink:href="http://grbio.org/institution/chulalongkorn-university-museum-natural-history" xlink:type="simple">CUMZ</named-content> 14412 <bold>Q</bold><italic><tp:taxon-name><tp:taxon-name-part taxon-name-part-type="genus" reg="Hypselostoma">Hypselostoma</tp:taxon-name-part><tp:taxon-name-part taxon-name-part-type="species" reg="tubiferum">tubiferum</tp:taxon-name-part></tp:taxon-name></italic>, specimen <abbrev xmlns:xlink="http://www.w3.org/1999/xlink" xlink:title="The Natural History Museum When citing registered specimens" id="ABBRID0ELPCI" xlink:type="simple">NHMUK</abbrev> 1888.12.4.17–22 ex. Theobald collection from Tonduong, Burma.</p></caption><graphic xmlns:xlink="http://www.w3.org/1999/xlink" xlink:href="zookeys-1195-157_article-112112__-g013.jpg" position="float" orientation="portrait" xlink:type="simple" id="oo_1002062.jpg"><uri content-type="original_file" xlink:type="simple">https://binary.pensoft.net/fig/1002062</uri></graphic></fig></tp:treatment-sec><ref-list><ref id="B46"><mixed-citation xmlns:xlink="http://www.w3.org/1999/xlink" xlink:type="simple"><person-group><name name-style="western"><surname>Páll-Gergely</surname><given-names>B</given-names></name></person-group> (<year>2023a</year>) <article-title><italic><tp:taxon-name><tp:taxon-name-part taxon-name-part-type="genus">Anauchen</tp:taxon-name-part><tp:taxon-name-part taxon-name-part-type="species">eotvosi</tp:taxon-name-part></tp:taxon-name></italic> n. sp. from the “Shan-Siam Boundary” (<tp:taxon-name><tp:taxon-name-part taxon-name-part-type="class">Gastropoda</tp:taxon-name-part></tp:taxon-name>: <tp:taxon-name><tp:taxon-name-part taxon-name-part-type="order">Stylommatophora</tp:taxon-name-part></tp:taxon-name>: <tp:taxon-name><tp:taxon-name-part taxon-name-part-type="family">Hypselostomatidae</tp:taxon-name-part></tp:taxon-name>).</article-title><source>Journal of Conchology</source><volume>44</volume>(<issue>5</issue>): <fpage>451</fpage>–<lpage>455</lpage>.</mixed-citation></ref><ref id="B57"><mixed-citation xmlns:xlink="http://www.w3.org/1999/xlink" xlink:type="simple"><person-group><name name-style="western"><surname>Páll-Gergely</surname><given-names>B</given-names></name><name name-style="western"><surname>Hunyadi</surname><given-names>A</given-names></name><name name-style="western"><surname>Vermeulen</surname><given-names>JJ</given-names></name><name name-style="western"><surname>Grego</surname><given-names>J</given-names></name><name name-style="western"><surname>Sutcharit</surname><given-names>C</given-names></name><name name-style="western"><surname>Reischütz</surname><given-names>A</given-names></name><name name-style="western"><surname>Dumrongrojwattana</surname><given-names>P</given-names></name><name name-style="western"><surname>Botta-Dukát</surname><given-names>Z</given-names></name><name name-style="western"><surname>Örstan</surname><given-names>A</given-names></name><name name-style="western"><surname>Fekete</surname><given-names>J</given-names></name><name name-style="western"><surname>Jochum</surname><given-names>A</given-names></name></person-group> (<year>2023</year>) <article-title>Five times over: 42 new <italic><tp:taxon-name><tp:taxon-name-part taxon-name-part-type="genus">Angustopila</tp:taxon-name-part></tp:taxon-name></italic> species highlight Southeast Asia’s rich biodiversity (<tp:taxon-name><tp:taxon-name-part taxon-name-part-type="class">Gastropoda</tp:taxon-name-part></tp:taxon-name>, <tp:taxon-name><tp:taxon-name-part taxon-name-part-type="order">Stylommatophora</tp:taxon-name-part></tp:taxon-name>, <tp:taxon-name><tp:taxon-name-part taxon-name-part-type="family">Hypselostomatidae</tp:taxon-name-part></tp:taxon-name>).</article-title><source>ZooKeys</source><volume>1147</volume>: <fpage>1</fpage>–<lpage>177</lpage>. <ext-link xlink:href="10.3897/zookeys.1147.93824" ext-link-type="doi" xlink:type="simple">https://doi.org/10.3897/zookeys.1147.93824</ext-link></mixed-citation></ref><ref id="B77"><mixed-citation xmlns:xlink="http://www.w3.org/1999/xlink" xlink:type="simple"><person-group><name name-style="western"><surname>Preece</surname><given-names>RC</given-names></name><name name-style="western"><surname>White</surname><given-names>TS</given-names></name><name name-style="western"><surname>Raheem</surname><given-names>DC</given-names></name><name name-style="western"><surname>Ketchum</surname><given-names>H</given-names></name><name name-style="western"><surname>Ablett</surname><given-names>J</given-names></name><name name-style="western"><surname>Taylor</surname><given-names>H</given-names></name><name name-style="western"><surname>Naggs</surname><given-names>F</given-names></name></person-group> (<year>2022</year>) William Benson and the golden age of malacology in British India: Biography, illustrated catalogue and evaluation of his molluscan types. Tropical Natural History (Supplement 6): 1–434.</mixed-citation></ref><ref id="B56"><mixed-citation xmlns:xlink="http://www.w3.org/1999/xlink" xlink:type="simple"><person-group><name name-style="western"><surname>Páll-Gergely</surname><given-names>B</given-names></name><name name-style="western"><surname>Jochum</surname><given-names>A</given-names></name><name name-style="western"><surname>Vermeulen</surname><given-names>JJ</given-names></name><name name-style="western"><surname>Anker</surname><given-names>K</given-names></name><name name-style="western"><surname>Hunyadi</surname><given-names>A</given-names></name><name name-style="western"><surname>Örstan</surname><given-names>A</given-names></name><name name-style="western"><surname>Szabó</surname><given-names>Á</given-names></name><name name-style="western"><surname>Dányi</surname><given-names>L</given-names></name><name name-style="western"><surname>Schilthuizen</surname><given-names>M</given-names></name></person-group> (<year>2022</year>) <article-title>The world’s tiniest land snails from Laos and Vietnam (<tp:taxon-name><tp:taxon-name-part taxon-name-part-type="class">Gastropoda</tp:taxon-name-part></tp:taxon-name>, <tp:taxon-name><tp:taxon-name-part taxon-name-part-type="infraclass">Pulmonata</tp:taxon-name-part></tp:taxon-name>, <tp:taxon-name><tp:taxon-name-part taxon-name-part-type="family">Hypselostomatidae</tp:taxon-name-part></tp:taxon-name>).</article-title><source>Contributions to Zoology</source><volume>91</volume>(<issue>1</issue>): <fpage>62</fpage>–<lpage>78</lpage>. <ext-link xlink:href="10.1163/18759866-bja10025" ext-link-type="doi" xlink:type="simple">https://doi.org/10.1163/18759866-bja10025</ext-link></mixed-citation></ref><ref id="B24"><mixed-citation xmlns:xlink="http://www.w3.org/1999/xlink" xlink:type="simple"><person-group><name name-style="western"><surname>Gojšina</surname><given-names>V</given-names></name><name name-style="western"><surname>Chen</surname><given-names>Z-U</given-names></name><name name-style="western"><surname>Páll-Gergely</surname><given-names>B</given-names></name></person-group> (<year>2022</year>) <article-title>Notes on <tp:taxon-name><tp:taxon-name-part taxon-name-part-type="family">Hypselostomatidae</tp:taxon-name-part></tp:taxon-name> (<tp:taxon-name><tp:taxon-name-part taxon-name-part-type="class">Gastropoda</tp:taxon-name-part></tp:taxon-name>: <tp:taxon-name><tp:taxon-name-part taxon-name-part-type="suborder">Eupulmonata</tp:taxon-name-part></tp:taxon-name>: <tp:taxon-name><tp:taxon-name-part taxon-name-part-type="superfamily">Pupilloidea</tp:taxon-name-part></tp:taxon-name>) from Myanmar.</article-title><source>Archiv für Molluskenkunde</source><volume>151</volume>(<issue>2</issue>): <fpage>131</fpage>–<lpage>139</lpage>. <ext-link xlink:href="10.1127/arch.moll/151/131-139" ext-link-type="doi" xlink:type="simple">https://doi.org/10.1127/arch.moll/151/131-139</ext-link></mixed-citation></ref><ref id="B84"><mixed-citation xmlns:xlink="http://www.w3.org/1999/xlink" xlink:type="simple"><person-group><name name-style="western"><surname>Sykes</surname><given-names>ER</given-names></name></person-group> (<year>1902</year>) <article-title>On a collection of land and freshwater shells from Kelantan, Malay Peninsula.</article-title><source>The Journal of Malacology</source><volume>9</volume>(<issue>2</issue>): <fpage>60</fpage>–<lpage>63</lpage>. <ext-link xlink:type="simple" ext-link-type="uri" xlink:href="http://www.biodiversitylibrary.org/page/28220876">www.biodiversitylibrary.org/page/28220876</ext-link></mixed-citation></ref><ref id="B74"><mixed-citation xmlns:xlink="http://www.w3.org/1999/xlink" xlink:type="simple"><person-group><name name-style="western"><surname>Pilsbry</surname><given-names>HA</given-names></name></person-group> (<year>1917</year><year>1918</year>) [1916–1918] Manual of Conchology, Structural and Systematic, with Illustrations of the Species. Series 2, <tp:taxon-name><tp:taxon-name-part taxon-name-part-type="infraclass">Pulmonata</tp:taxon-name-part></tp:taxon-name> (Vol. 24): <tp:taxon-name><tp:taxon-name-part taxon-name-part-type="family">Pupillidae</tp:taxon-name-part></tp:taxon-name> (<tp:taxon-name><tp:taxon-name-part taxon-name-part-type="subfamily">Gastrocoptinae</tp:taxon-name-part></tp:taxon-name>). Academy of Natural Sciences of Philadelphia 380 pp. [pp. 113–256, pls. 14–38 (1917); pp. 257–380, pls 39–49 (1918)]</mixed-citation></ref><ref id="B32"><mixed-citation xmlns:xlink="http://www.w3.org/1999/xlink" xlink:type="simple"><person-group><name name-style="western"><surname>Laidlaw</surname><given-names>FF</given-names></name></person-group> (<year>1933</year>) <article-title>A list of the land and fresh-water <tp:taxon-name><tp:taxon-name-part taxon-name-part-type="phylum">Mollusca</tp:taxon-name-part></tp:taxon-name> of the Malay Peninsula.</article-title><source>Journal of the Malaysian Branch of the Royal Asiatic Society</source><volume>11</volume>: <fpage>211</fpage>–<lpage>234</lpage>.</mixed-citation></ref><ref id="B93"><mixed-citation xmlns:xlink="http://www.w3.org/1999/xlink" xlink:type="simple"><person-group><name name-style="western"><surname>van Benthem Jutting</surname><given-names>WSS</given-names></name></person-group> (<year>1949</year>) <article-title>On a collection of non-marine <tp:taxon-name><tp:taxon-name-part taxon-name-part-type="phylum">Mollusca</tp:taxon-name-part></tp:taxon-name> from Malaya in the Raffles Museum, Singapore, with an appendix on cave shells.</article-title><source>Bulletin of the Raffles Museum</source><volume>19</volume>: <fpage>50</fpage>–<lpage>77</lpage>.</mixed-citation></ref><ref id="B94"><mixed-citation xmlns:xlink="http://www.w3.org/1999/xlink" xlink:type="simple"><person-group><name name-style="western"><surname>van Benthem Jutting</surname><given-names>WSS</given-names></name></person-group> (<year>1950</year>) <article-title>The Malayan species of <italic><tp:taxon-name><tp:taxon-name-part taxon-name-part-type="genus">Boysidia</tp:taxon-name-part></tp:taxon-name></italic>, <italic><tp:taxon-name><tp:taxon-name-part taxon-name-part-type="genus">Paraboysidia</tp:taxon-name-part></tp:taxon-name></italic>, <italic><tp:taxon-name><tp:taxon-name-part taxon-name-part-type="genus">Hypselostoma</tp:taxon-name-part></tp:taxon-name></italic> and <italic><tp:taxon-name><tp:taxon-name-part taxon-name-part-type="genus">Gyliotrachela</tp:taxon-name-part></tp:taxon-name></italic> (<tp:taxon-name><tp:taxon-name-part taxon-name-part-type="class">Gastropoda</tp:taxon-name-part></tp:taxon-name>, <tp:taxon-name><tp:taxon-name-part taxon-name-part-type="infraclass">Pulmonata</tp:taxon-name-part></tp:taxon-name>, <tp:taxon-name><tp:taxon-name-part taxon-name-part-type="family">Vertiginidae</tp:taxon-name-part></tp:taxon-name>) with a catalogue of all the species hitherto described.</article-title><source>Bulletin of the Raffles Museum</source><volume>21</volume>: <fpage>5</fpage>–<lpage>47</lpage>.</mixed-citation></ref><ref id="B99"><mixed-citation xmlns:xlink="http://www.w3.org/1999/xlink" xlink:type="simple"><person-group><name name-style="western"><surname>Zilch</surname><given-names>A</given-names></name></person-group> (<year>1959</year>) [1959–1960] <tp:taxon-name><tp:taxon-name-part taxon-name-part-type="class">Gastropoda</tp:taxon-name-part></tp:taxon-name>. Teil 2. <tp:taxon-name><tp:taxon-name-part taxon-name-part-type="subclass">Euthyneura</tp:taxon-name-part></tp:taxon-name>. In: Schindewolf OH (Ed.) Handbuch der Paläozoologie 6 (2, 1): 1–600 pp. [pp. 1–400 (1959)]</mixed-citation></ref><ref id="B95"><mixed-citation xmlns:xlink="http://www.w3.org/1999/xlink" xlink:type="simple"><person-group><name name-style="western"><surname>van Benthem Jutting</surname><given-names>WSS</given-names></name></person-group> (<year>1960</year>) Some notes on land and freshwater <tp:taxon-name><tp:taxon-name-part taxon-name-part-type="phylum">Mollusca</tp:taxon-name-part></tp:taxon-name> of Malaya. Basteria 24(1/2): 10–20.</mixed-citation></ref><ref id="B8"><mixed-citation xmlns:xlink="http://www.w3.org/1999/xlink" xlink:type="simple"><person-group><name name-style="western"><surname>Berry</surname><given-names>AJ</given-names></name></person-group> (<year>1961</year>) <article-title>The habitats of some minute cyclophorids, hydrocenids and vertiginids on Malayan limestone hill.</article-title><source>Bulletin of the National Museum (Singapore)</source><volume>30</volume>: <fpage>101</fpage>–<lpage>105</lpage>.</mixed-citation></ref><ref id="B9"><mixed-citation xmlns:xlink="http://www.w3.org/1999/xlink" xlink:type="simple"><person-group><name name-style="western"><surname>Berry</surname><given-names>AJ</given-names></name></person-group> (<year>1966</year>) <article-title>Population structure in the snail fauna of a Malayan limestone hill.</article-title><source>Journal of Zoology</source><volume>150</volume>(<issue>1</issue>): <fpage>11</fpage>–<lpage>27</lpage>. <ext-link xlink:href="10.1111/j.1469-7998.1966.tb02996.x" ext-link-type="doi" xlink:type="simple">https://doi.org/10.1111/j.1469-7998.1966.tb02996.x</ext-link></mixed-citation></ref><ref id="B100"><mixed-citation xmlns:xlink="http://www.w3.org/1999/xlink" xlink:type="simple"><person-group><name name-style="western"><surname>Zilch</surname><given-names>A</given-names></name></person-group> (<year>1984</year>) Die Typen und Typoide des Natur-Museums Senckenberg, 74: <tp:taxon-name><tp:taxon-name-part taxon-name-part-type="phylum">Mollusca</tp:taxon-name-part></tp:taxon-name>: <tp:taxon-name><tp:taxon-name-part taxon-name-part-type="superfamily">Pupillacea</tp:taxon-name-part></tp:taxon-name> (4): <tp:taxon-name><tp:taxon-name-part taxon-name-part-type="family">Chondrinidae</tp:taxon-name-part></tp:taxon-name>: <tp:taxon-name><tp:taxon-name-part taxon-name-part-type="subfamily">Gastrocoptinae</tp:taxon-name-part></tp:taxon-name>, <tp:taxon-name><tp:taxon-name-part taxon-name-part-type="subfamily">Hypselostomatinae</tp:taxon-name-part></tp:taxon-name>, <tp:taxon-name><tp:taxon-name-part taxon-name-part-type="subfamily">Aulacospirinae</tp:taxon-name-part></tp:taxon-name>. Archiv für Molluskenkunde 115(1/3): 151–177.</mixed-citation></ref><ref id="B17"><mixed-citation xmlns:xlink="http://www.w3.org/1999/xlink" xlink:type="simple"><person-group><name name-style="western"><surname>Davison</surname><given-names>GWH</given-names></name></person-group> (<year>1995</year>) <article-title>The terrestrial molluscan fauna of Temengor Forest Reserve, Hulu Perak, Malaysia.</article-title><source>Malayan Nature Journal</source><volume>48</volume>: <fpage>223</fpage>–<lpage>248</lpage>.</mixed-citation></ref><ref id="B78"><mixed-citation xmlns:xlink="http://www.w3.org/1999/xlink" xlink:type="simple"><person-group><name name-style="western"><surname>Schileyko</surname><given-names>AA</given-names></name></person-group> (<year>1998</year>) Treatise on recent terrestrial pulmonate molluscs. Part 2. <tp:taxon-name><tp:taxon-name-part taxon-name-part-type="family">Gastrocoptidae</tp:taxon-name-part></tp:taxon-name>, <tp:taxon-name><tp:taxon-name-part taxon-name-part-type="family">Hypselostomatidae</tp:taxon-name-part></tp:taxon-name>, <tp:taxon-name><tp:taxon-name-part taxon-name-part-type="family">Vertiginidae</tp:taxon-name-part></tp:taxon-name>, <tp:taxon-name><tp:taxon-name-part taxon-name-part-type="family">Truncatellinidae</tp:taxon-name-part></tp:taxon-name>, <tp:taxon-name><tp:taxon-name-part taxon-name-part-type="family">Pachnodidae</tp:taxon-name-part></tp:taxon-name>, <tp:taxon-name><tp:taxon-name-part taxon-name-part-type="family">Enidae</tp:taxon-name-part></tp:taxon-name>, <tp:taxon-name><tp:taxon-name-part taxon-name-part-type="family">Sagdidae</tp:taxon-name-part></tp:taxon-name>. Ruthenica (Supplement 2, Part 2): 129–261.</mixed-citation></ref><ref id="B79"><mixed-citation xmlns:xlink="http://www.w3.org/1999/xlink" xlink:type="simple"><person-group><name name-style="western"><surname>Schilthuizen</surname><given-names>M</given-names></name><name name-style="western"><surname>Vermeulen</surname><given-names>JJ</given-names></name><name name-style="western"><surname>Davison</surname><given-names>GWH</given-names></name><name name-style="western"><surname>Gittenberger</surname><given-names>E</given-names></name></person-group> (<year>1999</year>) <article-title>Population structure in a snail species from isolated Malayan limestone hills, inferred from ribosomal DNA sequences.</article-title><source>Malacologia</source><volume>41</volume>: <fpage>283</fpage>–<lpage>296</lpage>.</mixed-citation></ref><ref id="B21"><mixed-citation xmlns:xlink="http://www.w3.org/1999/xlink" xlink:type="simple"><person-group><name name-style="western"><surname>Foon</surname><given-names>JK</given-names></name><name name-style="western"><surname>Clements</surname><given-names>GR</given-names></name><name name-style="western"><surname>Liew</surname><given-names>T-S</given-names></name></person-group> (<year>2017</year>) <article-title>Diversity and biogeography of land snails (<tp:taxon-name><tp:taxon-name-part taxon-name-part-type="phylum">Mollusca</tp:taxon-name-part></tp:taxon-name>, <tp:taxon-name><tp:taxon-name-part taxon-name-part-type="class">Gastropoda</tp:taxon-name-part></tp:taxon-name>) in the limestone hills of Perak, Peninsular Malaysia.</article-title><source>ZooKeys</source><volume>682</volume>: <fpage>1</fpage>–<lpage>94</lpage>. <ext-link xlink:href="10.3897/zookeys.682.12999" ext-link-type="doi" xlink:type="simple">https://doi.org/10.3897/zookeys.682.12999</ext-link></mixed-citation></ref><ref id="B63"><mixed-citation xmlns:xlink="http://www.w3.org/1999/xlink" xlink:type="simple"><person-group><name name-style="western"><surname>Panha</surname><given-names>S</given-names></name><name name-style="western"><surname>Burch</surname><given-names>JB</given-names></name></person-group> (<year>2005</year>) An introduction to the microsnails of Thailand. Malacological Review 37/38(2004–2005): 1–155. [Date of publication follow Jirapatrasilp et al. (2023)]</mixed-citation></ref><ref id="B89"><mixed-citation xmlns:xlink="http://www.w3.org/1999/xlink" xlink:type="simple"><person-group><name name-style="western"><surname>Tongkerd</surname><given-names>P</given-names></name><name name-style="western"><surname>Sutcharit</surname><given-names>C</given-names></name><name name-style="western"><surname>Panha</surname><given-names>S</given-names></name></person-group> (<year>2013</year>) <article-title>Two new species of micro land snails from two islands in the Andaman Sea (<tp:taxon-name><tp:taxon-name-part taxon-name-part-type="subclass">Prosobranchia</tp:taxon-name-part></tp:taxon-name>: <tp:taxon-name><tp:taxon-name-part taxon-name-part-type="family">Diplommatinidae</tp:taxon-name-part></tp:taxon-name>; <tp:taxon-name><tp:taxon-name-part taxon-name-part-type="infraclass">Pulmonata</tp:taxon-name-part></tp:taxon-name>: <tp:taxon-name><tp:taxon-name-part taxon-name-part-type="family">Pupillidae</tp:taxon-name-part></tp:taxon-name>).</article-title><source>Tropical Natural History</source><volume>13</volume>(<issue>2</issue>): <fpage>65</fpage>–<lpage>76</lpage>.</mixed-citation></ref><ref id="B96"><mixed-citation xmlns:xlink="http://www.w3.org/1999/xlink" xlink:type="simple"><person-group><name name-style="western"><surname>von Möllendorff</surname><given-names>OF</given-names></name></person-group> (<year>1891</year>) <article-title>On the land and freshwater shells of Perak.</article-title><source>Proceedings of the Zoological Society of London</source><volume>59</volume>(<issue>3</issue>): <fpage>330</fpage>–<lpage>348</lpage>. <ext-link xlink:href="10.1111/j.1096-3642.1891.tb01757.x" ext-link-type="doi" xlink:type="simple">https://doi.org/10.1111/j.1096-3642.1891.tb01757.x</ext-link></mixed-citation></ref><ref id="B58"><mixed-citation xmlns:xlink="http://www.w3.org/1999/xlink" xlink:type="simple"><person-group><name name-style="western"><surname>Panha</surname><given-names>S</given-names></name></person-group> (<year>1998</year>) Three new species of microsnails from southern Thailand (<tp:taxon-name><tp:taxon-name-part taxon-name-part-type="infraclass">Pulmonata</tp:taxon-name-part></tp:taxon-name>: <tp:taxon-name><tp:taxon-name-part taxon-name-part-type="family">Vertiginidae</tp:taxon-name-part></tp:taxon-name>; <tp:taxon-name><tp:taxon-name-part taxon-name-part-type="subclass">Prosobranchia</tp:taxon-name-part></tp:taxon-name>: <tp:taxon-name><tp:taxon-name-part taxon-name-part-type="family">Diplommatinidae</tp:taxon-name-part></tp:taxon-name>). Malacological Review 30[1997](1): 53–59. [Date of publication follow Jirapatrasilp et al. (2023)]</mixed-citation></ref></ref-list></tp:taxon-treatment>
