# Supplementary material for: ﻿Contributions of a small collection of terrestrial microsnails (Pupilloidea, Hypselostomatidae) from Myanmar with description of three new species
Source: Zookeys. 2024 Mar 14;1195:157–97. doi: 10.3897/zookeys.1195.112112 (PMC10958184; doi:10.3897/zookeys.1195.112112)
Supplement: XML Treatment for Gyliotrachela tianxingqiaoensis [file zookeys.1195.112112-treatment20.xml]

<!DOCTYPE tp:taxon-treatment
  PUBLIC "-//TaxonX//DTD Taxonomic Treatment Publishing DTD v0 20100105//EN" "tax-treatment-NSO.dtd">
<tp:taxon-treatment xmlns:tp="http://www.plazi.org/taxpub"><tp:treatment-meta><kwd-group><label>Taxon classification</label><kwd>
                <named-content content-type="kingdom">Animalia</named-content>
              </kwd><kwd>
                <named-content content-type="order">Stylommatophora</named-content>
              </kwd><kwd>
                <named-content content-type="family">Hypselostomatidae</named-content>
              </kwd></kwd-group><mixed-citation publication-type="journal"><person-group><name><surname>Tongkerd</surname><given-names>Piyoros</given-names></name><name><surname>Lwin</surname><given-names>Ngwe</given-names></name><name><surname>Páll-Gergely</surname><given-names>Barna</given-names></name><name><surname>Chanabun</surname><given-names>Ratmanee</given-names></name><name><surname>Pholyotha</surname><given-names>Arthit</given-names></name><name><surname>Prasankok</surname><given-names>Pongpun</given-names></name><name><surname>Seesamut</surname><given-names>Teerapong</given-names></name><name><surname>Siriwut</surname><given-names>Warut</given-names></name><name><surname>Srisonchai</surname><given-names>Ruttapon</given-names></name><name><surname>Sutcharit</surname><given-names>Chirasak</given-names></name><name><surname>Panha</surname><given-names>Somsak</given-names></name></person-group><article-title>﻿Contributions of a small collection of terrestrial microsnails (<tp:taxon-name><tp:taxon-name-part taxon-name-part-type="superfamily">Pupilloidea</tp:taxon-name-part></tp:taxon-name>, <tp:taxon-name><tp:taxon-name-part taxon-name-part-type="family">Hypselostomatidae</tp:taxon-name-part></tp:taxon-name>) from Myanmar with description of three new species</article-title><source>Zookeys</source><day>14</day><month>03</month><year>2024</year><volume>1195</volume><fpage>157</fpage><lpage>197</lpage><pub-id pub-id-type="doi">10.3897/zookeys.1195.112112</pub-id></mixed-citation></tp:treatment-meta><tp:nomenclature><label>﻿﻿</label><tp:taxon-name>
              <object-id xmlns:xlink="http://www.w3.org/1999/xlink" content-type="arpha" xlink:type="simple">95DD6439-774D-55BA-B160-7F7759AA8A5B</object-id>
              <tp:taxon-name-part taxon-name-part-type="genus" reg="Gyliotrachela">Gyliotrachela</tp:taxon-name-part>
              <tp:taxon-name-part taxon-name-part-type="species" reg="tianxingqiaoensis">tianxingqiaoensis</tp:taxon-name-part>
            </tp:taxon-name><tp:taxon-authority>(Luo, Chen &amp; Zhang, 2000)</tp:taxon-authority><xref ref-type="fig" rid="F13">Fig. 13N</xref><tp:nomenclature-citation-list><tp:nomenclature-citation><tp:taxon-name><tp:taxon-name-part taxon-name-part-type="genus" reg="Boysidia">Boysidia</tp:taxon-name-part> (<tp:taxon-name-part taxon-name-part-type="subgenus" reg="Bensonella">Bensonella</tp:taxon-name-part>) <tp:taxon-name-part taxon-name-part-type="species" reg="tianxingqiaoensis">tianxingqiaoensis</tp:taxon-name-part></tp:taxon-name><comment><xref ref-type="bibr" rid="B34">Luo et al., 2000</xref>: 147, figs 1–4. Type locality. Tianxingqiao Town, Zhenning Bouyeizu Miaozu Zizhixian, Guizhou Province, China. </comment></tp:nomenclature-citation><tp:nomenclature-citation><tp:taxon-name>
                  <tp:taxon-name-part taxon-name-part-type="genus" reg="Gyliotrachela">Gyliotrachela</tp:taxon-name-part>
                  <tp:taxon-name-part taxon-name-part-type="species" reg="tianxingqiaoensis">tianxingqiaoensis</tp:taxon-name-part>
                </tp:taxon-name><comment>. <xref ref-type="bibr" rid="B24">Gojšina et al. 2022</xref>: 132–138, figs 1, 4b, 5c, d. </comment></tp:nomenclature-citation></tp:nomenclature-citation-list></tp:nomenclature><tp:treatment-sec sec-type="distribution" id="SECID0EPEBI"><title>Distribution.</title><p>This species was originally described in Guizhou Province, China and subsequently reported from ‘Ava’ [Mandalay Region, Myanmar] based on the historical A.E. Salisbury collection (<xref ref-type="bibr" rid="B34">Luo et al. 2000</xref>; <xref ref-type="bibr" rid="B24">Gojšina et al. 2022</xref>).</p></tp:treatment-sec><tp:treatment-sec><!--Section generated to contain objects referenced in tp:taxon-treatment.--><fig id="F13" position="float" orientation="portrait"><object-id xmlns:xlink="http://www.w3.org/1999/xlink" content-type="doi" xlink:type="simple">10.3897/zookeys.1195.112112.figure13</object-id><object-id xmlns:xlink="http://www.w3.org/1999/xlink" content-type="arpha" xlink:type="simple">68D162A5-9CAE-59EC-B3E4-7F6F2F322227</object-id><label>Figure 13.</label><caption><p>Synoptic view of representatives of hypselostomatid snails recorded from Myanmar <bold>A</bold><italic><tp:taxon-name><tp:taxon-name-part taxon-name-part-type="genus" reg="Acinolaemus">Acinolaemus</tp:taxon-name-part><tp:taxon-name-part taxon-name-part-type="species" reg="dayanum">dayanum</tp:taxon-name-part></tp:taxon-name></italic>, specimen <abbrev xmlns:xlink="http://www.w3.org/1999/xlink" xlink:title="Collection András Hunyadi" id="ABBRID0E6FCI" xlink:type="simple">HA</abbrev> Collection <bold>B</bold><italic><tp:taxon-name><tp:taxon-name-part taxon-name-part-type="genus" reg="Acinolaemus">Acinolaemus</tp:taxon-name-part><tp:taxon-name-part taxon-name-part-type="species" reg="cryptidentatus">cryptidentatus</tp:taxon-name-part></tp:taxon-name></italic>, specimen <named-content xmlns:xlink="http://www.w3.org/1999/xlink" content-type="dwc:institutional_code" xlink:title="Chulalongkorn University Museum of Zoology" xlink:href="http://grbio.org/institution/chulalongkorn-university-museum-natural-history" xlink:type="simple">CUMZ</named-content> 14413 <bold>C</bold><italic><tp:taxon-name><tp:taxon-name-part taxon-name-part-type="genus" reg="Anauchen">Anauchen</tp:taxon-name-part><tp:taxon-name-part taxon-name-part-type="species" reg="eotvosi">eotvosi</tp:taxon-name-part></tp:taxon-name></italic>, holotype <abbrev xmlns:xlink="http://www.w3.org/1999/xlink" xlink:title="The Natural History Museum When citing registered specimens" id="ABBRID0EBHCI" xlink:type="simple">NHMUK</abbrev> 1903.7.1.1227.1 (after <xref ref-type="bibr" rid="B46">Páll-Gergely 2023a</xref>: fig. 1c) <bold>D</bold><italic><tp:taxon-name><tp:taxon-name-part taxon-name-part-type="genus" reg="Angustopila">Angustopila</tp:taxon-name-part><tp:taxon-name-part taxon-name-part-type="species" reg="occidentalis">occidentalis</tp:taxon-name-part></tp:taxon-name></italic>, holotype <named-content xmlns:xlink="http://www.w3.org/1999/xlink" content-type="dwc:institutional_code" xlink:title="Hungarian Natural History Museum" xlink:href="http://grbio.org/institution/hungarian-natural-history-museum" xlink:type="simple">HNHM</named-content> 103483 (after <xref ref-type="bibr" rid="B57">Páll-Gergely et al. 2023</xref>: fig. 70a) <bold>E</bold><italic><tp:taxon-name><tp:taxon-name-part taxon-name-part-type="genus" reg="Angustopila">Angustopila</tp:taxon-name-part><tp:taxon-name-part taxon-name-part-type="species" reg="elevata">elevata</tp:taxon-name-part></tp:taxon-name></italic>, specimen <named-content xmlns:xlink="http://www.w3.org/1999/xlink" content-type="dwc:institutional_code" xlink:title="Hungarian Natural History Museum" xlink:href="http://grbio.org/institution/hungarian-natural-history-museum" xlink:type="simple">HNHM</named-content> 103484 (after <xref ref-type="bibr" rid="B57">Páll-Gergely et al. 2023</xref>: fig. 13a) <bold>F</bold><italic><tp:taxon-name><tp:taxon-name-part taxon-name-part-type="genus" reg="Bensonella">Bensonella</tp:taxon-name-part><tp:taxon-name-part taxon-name-part-type="species" reg="salwiniana">salwiniana</tp:taxon-name-part></tp:taxon-name></italic>, specimen <named-content xmlns:xlink="http://www.w3.org/1999/xlink" content-type="dwc:institutional_code" xlink:title="Chulalongkorn University Museum of Zoology" xlink:href="http://grbio.org/institution/chulalongkorn-university-museum-natural-history" xlink:type="simple">CUMZ</named-content> 14393 <bold>G</bold><italic><tp:taxon-name><tp:taxon-name-part taxon-name-part-type="genus" reg="Bensonella">Bensonella</tp:taxon-name-part><tp:taxon-name-part taxon-name-part-type="species" reg="anguloobtusa">anguloobtusa</tp:taxon-name-part></tp:taxon-name></italic>, specimen <named-content xmlns:xlink="http://www.w3.org/1999/xlink" content-type="dwc:institutional_code" xlink:title="Chulalongkorn University Museum of Zoology" xlink:href="http://grbio.org/institution/chulalongkorn-university-museum-natural-history" xlink:type="simple">CUMZ</named-content> 14400 <bold>H</bold><italic><tp:taxon-name><tp:taxon-name-part taxon-name-part-type="genus" reg="Bensonella">Bensonella</tp:taxon-name-part><tp:taxon-name-part taxon-name-part-type="species" reg="taiyaiorum">taiyaiorum</tp:taxon-name-part></tp:taxon-name></italic> sp. nov., paratype <named-content xmlns:xlink="http://www.w3.org/1999/xlink" content-type="dwc:institutional_code" xlink:title="Chulalongkorn University Museum of Zoology" xlink:href="http://grbio.org/institution/chulalongkorn-university-museum-natural-history" xlink:type="simple">CUMZ</named-content> 14403 <bold>I</bold><italic><tp:taxon-name><tp:taxon-name-part taxon-name-part-type="genus" reg="Bensonella">Bensonella</tp:taxon-name-part><tp:taxon-name-part taxon-name-part-type="species" reg="lophiodera">lophiodera</tp:taxon-name-part></tp:taxon-name></italic> sp. nov., paratype <named-content xmlns:xlink="http://www.w3.org/1999/xlink" content-type="dwc:institutional_code" xlink:title="Chulalongkorn University Museum of Zoology" xlink:href="http://grbio.org/institution/chulalongkorn-university-museum-natural-history" xlink:type="simple">CUMZ</named-content> 14405 <bold>J</bold><italic><tp:taxon-name><tp:taxon-name-part taxon-name-part-type="genus" reg="Clostophis">Clostophis</tp:taxon-name-part><tp:taxon-name-part taxon-name-part-type="species" reg="sankeyi">sankeyi</tp:taxon-name-part></tp:taxon-name></italic>, holotype <abbrev xmlns:xlink="http://www.w3.org/1999/xlink" xlink:title="University Museum of Zoology" id="ABBRID0EELCI" xlink:type="simple">UMZC</abbrev> I.103320 (after <xref ref-type="bibr" rid="B77">Preece et al. 2022</xref>: fig. 70e) <bold>K</bold><italic><tp:taxon-name><tp:taxon-name-part taxon-name-part-type="genus" reg="Clostophis">Clostophis</tp:taxon-name-part><tp:taxon-name-part taxon-name-part-type="species" reg="thinbowguensis">thinbowguensis</tp:taxon-name-part></tp:taxon-name></italic>, holotype <named-content xmlns:xlink="http://www.w3.org/1999/xlink" content-type="dwc:institutional_code" xlink:title="Muséum National ďHistoire Naturelle" xlink:href="http://grbio.org/institution/museum-national-dhistoire-naturelle-2" xlink:type="simple">MNHN</named-content>-IM-2000-38057 (after <xref ref-type="bibr" rid="B56">Páll-Gergely et al. 2022</xref>: fig. 9c) <bold>L</bold><italic><tp:taxon-name><tp:taxon-name-part taxon-name-part-type="genus" reg="Gyliotrachela">Gyliotrachela</tp:taxon-name-part><tp:taxon-name-part taxon-name-part-type="species" reg="bensonianum">bensonianum</tp:taxon-name-part></tp:taxon-name></italic>, syntype <abbrev xmlns:xlink="http://www.w3.org/1999/xlink" xlink:title="The Natural History Museum When citing registered specimens" id="ABBRID0EOMCI" xlink:type="simple">NHMUK</abbrev> 20191141 (after <xref ref-type="bibr" rid="B24">Gojšina et al. 2022</xref>: fig. 4a) <bold>M</bold><italic><tp:taxon-name><tp:taxon-name-part taxon-name-part-type="genus" reg="Gyliotrachela">Gyliotrachela</tp:taxon-name-part><tp:taxon-name-part taxon-name-part-type="species" reg="hungerfordiana">hungerfordiana</tp:taxon-name-part></tp:taxon-name></italic>, specimen <abbrev xmlns:xlink="http://www.w3.org/1999/xlink" xlink:title="The Natural History Museum When citing registered specimens" id="ABBRID0EDNCI" xlink:type="simple">NHMUK</abbrev> collection from Perak, Malaysia <bold>N</bold><italic><tp:taxon-name><tp:taxon-name-part taxon-name-part-type="genus" reg="Gyliotrachela">Gyliotrachela</tp:taxon-name-part><tp:taxon-name-part taxon-name-part-type="species" reg="tianxingqiaoensis">tianxingqiaoensis</tp:taxon-name-part></tp:taxon-name></italic>, holotype <named-content xmlns:xlink="http://www.w3.org/1999/xlink" content-type="dwc:institutional_code" xlink:title="National Zoological Museum of China, Institute of Zoology, Chinese Academy of Sciences" xlink:href="http://grbio.org/institution/institute-zoology-chinese-academy-sciences" xlink:type="simple">IZCAS TM</named-content> 025075 (after <xref ref-type="bibr" rid="B24">Gojšina et al. 2022</xref>: fig. 3a) <bold>O</bold><italic><tp:taxon-name><tp:taxon-name-part taxon-name-part-type="genus" reg="Gyliotrachela">Gyliotrachela</tp:taxon-name-part><tp:taxon-name-part taxon-name-part-type="species" reg="muangon">muangon</tp:taxon-name-part></tp:taxon-name></italic>, specimen <named-content xmlns:xlink="http://www.w3.org/1999/xlink" content-type="dwc:institutional_code" xlink:title="Chulalongkorn University Museum of Zoology" xlink:href="http://grbio.org/institution/chulalongkorn-university-museum-natural-history" xlink:type="simple">CUMZ</named-content> 14410 <bold>P</bold><italic><tp:taxon-name><tp:taxon-name-part taxon-name-part-type="genus" reg="Gyliotrachela">Gyliotrachela</tp:taxon-name-part><tp:taxon-name-part taxon-name-part-type="species" reg="aunglini">aunglini</tp:taxon-name-part></tp:taxon-name></italic> sp. nov., paratype <named-content xmlns:xlink="http://www.w3.org/1999/xlink" content-type="dwc:institutional_code" xlink:title="Chulalongkorn University Museum of Zoology" xlink:href="http://grbio.org/institution/chulalongkorn-university-museum-natural-history" xlink:type="simple">CUMZ</named-content> 14412 <bold>Q</bold><italic><tp:taxon-name><tp:taxon-name-part taxon-name-part-type="genus" reg="Hypselostoma">Hypselostoma</tp:taxon-name-part><tp:taxon-name-part taxon-name-part-type="species" reg="tubiferum">tubiferum</tp:taxon-name-part></tp:taxon-name></italic>, specimen <abbrev xmlns:xlink="http://www.w3.org/1999/xlink" xlink:title="The Natural History Museum When citing registered specimens" id="ABBRID0ELPCI" xlink:type="simple">NHMUK</abbrev> 1888.12.4.17–22 ex. Theobald collection from Tonduong, Burma.</p></caption><graphic xmlns:xlink="http://www.w3.org/1999/xlink" xlink:href="zookeys-1195-157_article-112112__-g013.jpg" position="float" orientation="portrait" xlink:type="simple" id="oo_1002062.jpg"><uri content-type="original_file" xlink:type="simple">https://binary.pensoft.net/fig/1002062</uri></graphic></fig></tp:treatment-sec><ref-list><ref id="B46"><mixed-citation xmlns:xlink="http://www.w3.org/1999/xlink" xlink:type="simple"><person-group><name name-style="western"><surname>Páll-Gergely</surname><given-names>B</given-names></name></person-group> (<year>2023a</year>) <article-title><italic><tp:taxon-name><tp:taxon-name-part taxon-name-part-type="genus">Anauchen</tp:taxon-name-part><tp:taxon-name-part taxon-name-part-type="species">eotvosi</tp:taxon-name-part></tp:taxon-name></italic> n. sp. from the “Shan-Siam Boundary” (<tp:taxon-name><tp:taxon-name-part taxon-name-part-type="class">Gastropoda</tp:taxon-name-part></tp:taxon-name>: <tp:taxon-name><tp:taxon-name-part taxon-name-part-type="order">Stylommatophora</tp:taxon-name-part></tp:taxon-name>: <tp:taxon-name><tp:taxon-name-part taxon-name-part-type="family">Hypselostomatidae</tp:taxon-name-part></tp:taxon-name>).</article-title><source>Journal of Conchology</source><volume>44</volume>(<issue>5</issue>): <fpage>451</fpage>–<lpage>455</lpage>.</mixed-citation></ref><ref id="B57"><mixed-citation xmlns:xlink="http://www.w3.org/1999/xlink" xlink:type="simple"><person-group><name name-style="western"><surname>Páll-Gergely</surname><given-names>B</given-names></name><name name-style="western"><surname>Hunyadi</surname><given-names>A</given-names></name><name name-style="western"><surname>Vermeulen</surname><given-names>JJ</given-names></name><name name-style="western"><surname>Grego</surname><given-names>J</given-names></name><name name-style="western"><surname>Sutcharit</surname><given-names>C</given-names></name><name name-style="western"><surname>Reischütz</surname><given-names>A</given-names></name><name name-style="western"><surname>Dumrongrojwattana</surname><given-names>P</given-names></name><name name-style="western"><surname>Botta-Dukát</surname><given-names>Z</given-names></name><name name-style="western"><surname>Örstan</surname><given-names>A</given-names></name><name name-style="western"><surname>Fekete</surname><given-names>J</given-names></name><name name-style="western"><surname>Jochum</surname><given-names>A</given-names></name></person-group> (<year>2023</year>) <article-title>Five times over: 42 new <italic><tp:taxon-name><tp:taxon-name-part taxon-name-part-type="genus">Angustopila</tp:taxon-name-part></tp:taxon-name></italic> species highlight Southeast Asia’s rich biodiversity (<tp:taxon-name><tp:taxon-name-part taxon-name-part-type="class">Gastropoda</tp:taxon-name-part></tp:taxon-name>, <tp:taxon-name><tp:taxon-name-part taxon-name-part-type="order">Stylommatophora</tp:taxon-name-part></tp:taxon-name>, <tp:taxon-name><tp:taxon-name-part taxon-name-part-type="family">Hypselostomatidae</tp:taxon-name-part></tp:taxon-name>).</article-title><source>ZooKeys</source><volume>1147</volume>: <fpage>1</fpage>–<lpage>177</lpage>. <ext-link xlink:href="10.3897/zookeys.1147.93824" ext-link-type="doi" xlink:type="simple">https://doi.org/10.3897/zookeys.1147.93824</ext-link></mixed-citation></ref><ref id="B77"><mixed-citation xmlns:xlink="http://www.w3.org/1999/xlink" xlink:type="simple"><person-group><name name-style="western"><surname>Preece</surname><given-names>RC</given-names></name><name name-style="western"><surname>White</surname><given-names>TS</given-names></name><name name-style="western"><surname>Raheem</surname><given-names>DC</given-names></name><name name-style="western"><surname>Ketchum</surname><given-names>H</given-names></name><name name-style="western"><surname>Ablett</surname><given-names>J</given-names></name><name name-style="western"><surname>Taylor</surname><given-names>H</given-names></name><name name-style="western"><surname>Naggs</surname><given-names>F</given-names></name></person-group> (<year>2022</year>) William Benson and the golden age of malacology in British India: Biography, illustrated catalogue and evaluation of his molluscan types. Tropical Natural History (Supplement 6): 1–434.</mixed-citation></ref><ref id="B56"><mixed-citation xmlns:xlink="http://www.w3.org/1999/xlink" xlink:type="simple"><person-group><name name-style="western"><surname>Páll-Gergely</surname><given-names>B</given-names></name><name name-style="western"><surname>Jochum</surname><given-names>A</given-names></name><name name-style="western"><surname>Vermeulen</surname><given-names>JJ</given-names></name><name name-style="western"><surname>Anker</surname><given-names>K</given-names></name><name name-style="western"><surname>Hunyadi</surname><given-names>A</given-names></name><name name-style="western"><surname>Örstan</surname><given-names>A</given-names></name><name name-style="western"><surname>Szabó</surname><given-names>Á</given-names></name><name name-style="western"><surname>Dányi</surname><given-names>L</given-names></name><name name-style="western"><surname>Schilthuizen</surname><given-names>M</given-names></name></person-group> (<year>2022</year>) <article-title>The world’s tiniest land snails from Laos and Vietnam (<tp:taxon-name><tp:taxon-name-part taxon-name-part-type="class">Gastropoda</tp:taxon-name-part></tp:taxon-name>, <tp:taxon-name><tp:taxon-name-part taxon-name-part-type="infraclass">Pulmonata</tp:taxon-name-part></tp:taxon-name>, <tp:taxon-name><tp:taxon-name-part taxon-name-part-type="family">Hypselostomatidae</tp:taxon-name-part></tp:taxon-name>).</article-title><source>Contributions to Zoology</source><volume>91</volume>(<issue>1</issue>): <fpage>62</fpage>–<lpage>78</lpage>. <ext-link xlink:href="10.1163/18759866-bja10025" ext-link-type="doi" xlink:type="simple">https://doi.org/10.1163/18759866-bja10025</ext-link></mixed-citation></ref><ref id="B24"><mixed-citation xmlns:xlink="http://www.w3.org/1999/xlink" xlink:type="simple"><person-group><name name-style="western"><surname>Gojšina</surname><given-names>V</given-names></name><name name-style="western"><surname>Chen</surname><given-names>Z-U</given-names></name><name name-style="western"><surname>Páll-Gergely</surname><given-names>B</given-names></name></person-group> (<year>2022</year>) <article-title>Notes on <tp:taxon-name><tp:taxon-name-part taxon-name-part-type="family">Hypselostomatidae</tp:taxon-name-part></tp:taxon-name> (<tp:taxon-name><tp:taxon-name-part taxon-name-part-type="class">Gastropoda</tp:taxon-name-part></tp:taxon-name>: <tp:taxon-name><tp:taxon-name-part taxon-name-part-type="suborder">Eupulmonata</tp:taxon-name-part></tp:taxon-name>: <tp:taxon-name><tp:taxon-name-part taxon-name-part-type="superfamily">Pupilloidea</tp:taxon-name-part></tp:taxon-name>) from Myanmar.</article-title><source>Archiv für Molluskenkunde</source><volume>151</volume>(<issue>2</issue>): <fpage>131</fpage>–<lpage>139</lpage>. <ext-link xlink:href="10.1127/arch.moll/151/131-139" ext-link-type="doi" xlink:type="simple">https://doi.org/10.1127/arch.moll/151/131-139</ext-link></mixed-citation></ref><ref id="B34"><mixed-citation xmlns:xlink="http://www.w3.org/1999/xlink" xlink:type="simple"><person-group><name name-style="western"><surname>Luo</surname><given-names>T-C</given-names></name><name name-style="western"><surname>Chen</surname><given-names>D-N</given-names></name><name name-style="western"><surname>Zhang</surname><given-names>G-Q</given-names></name></person-group> (<year>2000</year>) <article-title>Two new species of <tp:taxon-name><tp:taxon-name-part taxon-name-part-type="family">Pupillidae</tp:taxon-name-part></tp:taxon-name> from China (<tp:taxon-name><tp:taxon-name-part taxon-name-part-type="infraclass">Pulmonata</tp:taxon-name-part></tp:taxon-name>: <tp:taxon-name><tp:taxon-name-part taxon-name-part-type="order">Stylommatophora</tp:taxon-name-part></tp:taxon-name>: <tp:taxon-name><tp:taxon-name-part taxon-name-part-type="family">Pupillidae</tp:taxon-name-part></tp:taxon-name>).</article-title><source>Acta Zootaxonomica Sinica</source><volume>25</volume>(<issue>2</issue>): <fpage>147</fpage>–<lpage>151</lpage>.</mixed-citation></ref></ref-list></tp:taxon-treatment>
