# Supplementary material for: ﻿Contributions of a small collection of terrestrial microsnails (Pupilloidea, Hypselostomatidae) from Myanmar with description of three new species
Source: Zookeys. 2024 Mar 14;1195:157–97. doi: 10.3897/zookeys.1195.112112 (PMC10958184; doi:10.3897/zookeys.1195.112112)
Supplement: XML Treatment for Gyliotrachela aunglini [file zookeys.1195.112112-treatment22.xml]

<!DOCTYPE tp:taxon-treatment
  PUBLIC "-//TaxonX//DTD Taxonomic Treatment Publishing DTD v0 20100105//EN" "tax-treatment-NSO.dtd">
<tp:taxon-treatment xmlns:tp="http://www.plazi.org/taxpub"><tp:treatment-meta><kwd-group><label>Taxon classification</label><kwd>
                <named-content content-type="kingdom">Animalia</named-content>
              </kwd><kwd>
                <named-content content-type="order">Stylommatophora</named-content>
              </kwd><kwd>
                <named-content content-type="family">Hypselostomatidae</named-content>
              </kwd></kwd-group><mixed-citation publication-type="journal"><person-group><name><surname>Tongkerd</surname><given-names>Piyoros</given-names></name><name><surname>Lwin</surname><given-names>Ngwe</given-names></name><name><surname>Páll-Gergely</surname><given-names>Barna</given-names></name><name><surname>Chanabun</surname><given-names>Ratmanee</given-names></name><name><surname>Pholyotha</surname><given-names>Arthit</given-names></name><name><surname>Prasankok</surname><given-names>Pongpun</given-names></name><name><surname>Seesamut</surname><given-names>Teerapong</given-names></name><name><surname>Siriwut</surname><given-names>Warut</given-names></name><name><surname>Srisonchai</surname><given-names>Ruttapon</given-names></name><name><surname>Sutcharit</surname><given-names>Chirasak</given-names></name><name><surname>Panha</surname><given-names>Somsak</given-names></name></person-group><article-title>﻿Contributions of a small collection of terrestrial microsnails (<tp:taxon-name><tp:taxon-name-part taxon-name-part-type="superfamily">Pupilloidea</tp:taxon-name-part></tp:taxon-name>, <tp:taxon-name><tp:taxon-name-part taxon-name-part-type="family">Hypselostomatidae</tp:taxon-name-part></tp:taxon-name>) from Myanmar with description of three new species</article-title><source>Zookeys</source><day>14</day><month>03</month><year>2024</year><volume>1195</volume><fpage>157</fpage><lpage>197</lpage><pub-id pub-id-type="doi">10.3897/zookeys.1195.112112</pub-id></mixed-citation></tp:treatment-meta><tp:nomenclature><label>﻿﻿</label><tp:taxon-name>
              <object-id xmlns:xlink="http://www.w3.org/1999/xlink" content-type="arpha" xlink:type="simple">F528EC79-C667-55AC-9FE6-834FBD02544A</object-id>
              <tp:taxon-name-part taxon-name-part-type="genus" reg="Gyliotrachela">Gyliotrachela</tp:taxon-name-part>
              <tp:taxon-name-part taxon-name-part-type="species" reg="aunglini">aunglini</tp:taxon-name-part>
              <object-id xmlns:xlink="http://www.w3.org/1999/xlink" content-type="zoobank" xlink:type="simple">https://zoobank.org/76E8570A-172A-4E2C-BB8A-7A1D898CD149</object-id>
            </tp:taxon-name><tp:taxon-authority>Tongkerd &amp; Panha</tp:taxon-authority><tp:taxon-status xmlns:xlink="http://www.w3.org/1999/xlink" xlink:type="simple">sp. nov.</tp:taxon-status><xref ref-type="fig" rid="F12">Figs 12</xref><xref ref-type="fig" rid="F13">, 13P</xref></tp:nomenclature><tp:treatment-sec sec-type="type locality" id="SECID0E5RBI"><title>Type locality.</title><p>Kaw Gon Cave, Hpa-An, Kayin State, Myanmar (locality code PA5; <named-content xmlns:xlink="http://www.w3.org/1999/xlink" content-type="dwc:verbatimCoordinates" xlink:type="simple"><named-content content-type="geo-json" specific-use="{&#34;type&#34;:&#34;Point&#34;,&#34;coordinates&#34;:[97.585806,16.822833]}" id="NCID0EHSBI" xlink:type="simple">16°49'22.2"N, 97°35'08.9"E</named-content></named-content>).</p></tp:treatment-sec><tp:treatment-sec sec-type="type material" id="SECID0EMSBI"><title>Type material.</title><p><bold><italic>Holotype</italic></bold><named-content xmlns:xlink="http://www.w3.org/1999/xlink" content-type="dwc:institutional_code" xlink:title="Chulalongkorn University Museum of Zoology" xlink:href="http://grbio.org/institution/chulalongkorn-university-museum-natural-history" xlink:type="simple">CUMZ</named-content> 14383 (height 1.8 mm, width 1.6 mm; Fig. <xref ref-type="fig" rid="F12">12A, B</xref>). <bold><italic>Paratypes</italic></bold><named-content xmlns:xlink="http://www.w3.org/1999/xlink" content-type="dwc:institutional_code" xlink:title="Chulalongkorn University Museum of Zoology" xlink:href="http://grbio.org/institution/chulalongkorn-university-museum-natural-history" xlink:type="simple">CUMZ</named-content> 14384 (2 shells); <named-content xmlns:xlink="http://www.w3.org/1999/xlink" content-type="dwc:institutional_code" xlink:title="Chulalongkorn University Museum of Zoology" xlink:href="http://grbio.org/institution/chulalongkorn-university-museum-natural-history" xlink:type="simple">CUMZ</named-content> 14411 (16 shells; measured); <named-content xmlns:xlink="http://www.w3.org/1999/xlink" content-type="dwc:institutional_code" xlink:title="Chulalongkorn University Museum of Zoology" xlink:href="http://grbio.org/institution/chulalongkorn-university-museum-natural-history" xlink:type="simple">CUMZ</named-content> 14412 (2 shell; Figs <xref ref-type="fig" rid="F12">12C, D</xref>, <xref ref-type="fig" rid="F13">13P</xref>), <abbrev xmlns:xlink="http://www.w3.org/1999/xlink" xlink:title="The Natural History Museum When citing registered specimens" id="ABBRID0EWTBI" xlink:type="simple">NHMUK</abbrev> 20230593 (2 shells), <named-content xmlns:xlink="http://www.w3.org/1999/xlink" content-type="dwc:institutional_code" xlink:title="Senckenberg Forschungsinstitut und Naturmuseum" xlink:href="http://grbio.org/institution/senckenberg-forschungsinstitut-und-naturmuseum" xlink:type="simple">SMF</named-content> 373021 (2 shells) all from the type locality.</p><fig id="F12" position="float" orientation="portrait"><object-id xmlns:xlink="http://www.w3.org/1999/xlink" content-type="doi" xlink:type="simple">10.3897/zookeys.1195.112112.figure12</object-id><object-id xmlns:xlink="http://www.w3.org/1999/xlink" content-type="arpha" xlink:type="simple">E64F2B13-9EE7-593E-83E6-71EB2719C575</object-id><label>Figure 12.</label><caption><p><italic><tp:taxon-name><tp:taxon-name-part taxon-name-part-type="genus" reg="Gyliotrachela">Gyliotrachela</tp:taxon-name-part><tp:taxon-name-part taxon-name-part-type="species" reg="aunglini">aunglini</tp:taxon-name-part></tp:taxon-name></italic> sp. nov. from Hpa-An, Kayin State <bold>A, B</bold> holotype <named-content xmlns:xlink="http://www.w3.org/1999/xlink" content-type="dwc:institutional_code" xlink:title="Chulalongkorn University Museum of Zoology" xlink:href="http://grbio.org/institution/chulalongkorn-university-museum-natural-history" xlink:type="simple">CUMZ</named-content> 14383, (<bold>A</bold>) shell and (<bold>B</bold>) protoconch <bold>C, D</bold> paratypes <named-content xmlns:xlink="http://www.w3.org/1999/xlink" content-type="dwc:institutional_code" xlink:title="Chulalongkorn University Museum of Zoology" xlink:href="http://grbio.org/institution/chulalongkorn-university-museum-natural-history" xlink:type="simple">CUMZ</named-content> 14412 from the type locality. Abbreviations: <bold>a</bold>: angular lamella, <bold>c</bold>: columellar lamella, <bold>lpl</bold>: lower palatal plica, <bold>p</bold>: parietal lamella, <bold>upl</bold>: upper palatal plica.</p></caption><graphic xmlns:xlink="http://www.w3.org/1999/xlink" xlink:href="zookeys-1195-157_article-112112__-g012.jpg" position="float" orientation="portrait" xlink:type="simple" id="oo_1002061.jpg"><uri content-type="original_file" xlink:type="simple">https://binary.pensoft.net/fig/1002061</uri></graphic></fig></tp:treatment-sec><tp:treatment-sec sec-type="diagnosis" id="SECID0EQVBI"><title>Diagnosis.</title><p>Shell ovate-conical with shouldered and flat-sided last whorl, aperture not detached from penultimate whorl; shell surface irregularly wrinkled, colour pale reddish brown; aperture roundly triangular, with five or six apertural dentitions (angular, parietal, upper palatal, lower palatal and columellar).</p></tp:treatment-sec><tp:treatment-sec sec-type="etymology" id="SECID0EVVBI"><title>Etymology.</title><p>The specific name <italic>aunglini</italic> is named after Mr. Aung Lin, the <abbrev xmlns:xlink="http://www.w3.org/1999/xlink" xlink:title="Fauna and Flora International" id="ABBRID0E4VBI" xlink:type="simple">FFI</abbrev> coordinator, who took care of the survey team and arranged the limestone survey trip in Myanmar between 2015 and 2016.</p></tp:treatment-sec><tp:treatment-sec sec-type="description" id="SECID0EBWBI"><title>Description.</title><p>Shell broadly ovate-conical, pale reddish brown in colour, moderate spire, and 4½–5 widely convex whorls. Shell height 1.6–1.8 mm and shell width 1.6–1.8 mm. Apex blunt; protoconch with 1¾ whorls, wrinkled, with roundish pits and weak spiral ridges. Teleoconch with narrowly spaced radial growth lines, parallel with very strong, irregular wrinkles; suture well impressed. Last whorl bluntly shouldered and flat-sided with shallow groove below shoulder. Tuba absent; peristome adnate and widely expanded; lip whitish to yellowish. Aperture roundly triangular and with five dentitions. Parietal lamella large, strong, blunt and located somewhat deeper inside aperture than angular lamella. Angular lamella strong and reaching peristome. Upper palatal plica strong, tall and approximately same size as parietal lamella; lower palatal plica strong and lower than upper palatal plica. Columellar lamella strong, distinct and pointing slightly upwards. Umbilicus widely perforate, ~ 1/3 of shell width, rounded, shallow, and surrounded by curved periumbilical keel.</p></tp:treatment-sec><tp:treatment-sec sec-type="distribution" id="SECID0EGWBI"><title>Distribution.</title><p>This new species is currently known only from the type locality in Kayin State. This snail lives on the limestone walls and under leaf litter.</p></tp:treatment-sec><tp:treatment-sec sec-type="Differential diagnosis" id="SECID0ELWBI"><title>Differential diagnosis.</title><p><italic><tp:taxon-name><tp:taxon-name-part taxon-name-part-type="genus" reg="Gyliotrachela">Gyliotrachela</tp:taxon-name-part><tp:taxon-name-part taxon-name-part-type="species" reg="aunglini">aunglini</tp:taxon-name-part></tp:taxon-name></italic> sp. nov. differs from <italic><tp:taxon-name><tp:taxon-name-part taxon-name-part-type="genus" reg="Gyliotrachela">G.</tp:taxon-name-part><tp:taxon-name-part taxon-name-part-type="species" reg="bensonianum">bensonianum</tp:taxon-name-part></tp:taxon-name></italic> and <italic><tp:taxon-name><tp:taxon-name-part taxon-name-part-type="genus" reg="Gyliotrachela">G.</tp:taxon-name-part><tp:taxon-name-part taxon-name-part-type="species" reg="tianxingqiaoensis">tianxingqiaoensis</tp:taxon-name-part></tp:taxon-name></italic> from Myanmar in having high spire, peristome adnate to preceding whorl, shouldered last whorl, with very weak spiral striae on protoconch, and only five apertural dentitions (parietal, angular, upper- and lower- palatal, and columellar). In contrast, the other two species possess a depressed spire, a short and slightly ascending tuba, and an angular last whorl. Additionally, <italic><tp:taxon-name><tp:taxon-name-part taxon-name-part-type="genus" reg="Gyliotrachela">G.</tp:taxon-name-part><tp:taxon-name-part taxon-name-part-type="species" reg="bensonianum">bensonianum</tp:taxon-name-part></tp:taxon-name></italic> has a spirally striated teleoconch, and it has a basal plica and infraparietal lamella; <italic><tp:taxon-name><tp:taxon-name-part taxon-name-part-type="genus" reg="Gyliotrachela">G.</tp:taxon-name-part><tp:taxon-name-part taxon-name-part-type="species" reg="tianxingqiaoensis">tianxingqiaoensis</tp:taxon-name-part></tp:taxon-name></italic> possesses numerous small accessory plicae and lamellae (<xref ref-type="bibr" rid="B24">Gojšina et al. 2022</xref>).</p><p>This new species can be distinguished from <italic><tp:taxon-name><tp:taxon-name-part taxon-name-part-type="genus" reg="Gyliotrachela">G.</tp:taxon-name-part><tp:taxon-name-part taxon-name-part-type="species" reg="saraburiensis">saraburiensis</tp:taxon-name-part></tp:taxon-name></italic>, <italic><tp:taxon-name><tp:taxon-name-part taxon-name-part-type="genus" reg="Gyliotrachela">G.</tp:taxon-name-part><tp:taxon-name-part taxon-name-part-type="species" reg="muangon">muangon</tp:taxon-name-part></tp:taxon-name></italic>, and <italic><tp:taxon-name><tp:taxon-name-part taxon-name-part-type="genus" reg="Gyliotrachela">G.</tp:taxon-name-part><tp:taxon-name-part taxon-name-part-type="species" reg="cultura">cultura</tp:taxon-name-part></tp:taxon-name></italic> (all known from Thailand) by having no tuba (i.e., peristome adnate to preceding whorl), possessing a shouldered last whorl, strong wrinkles on the shell surface and bearing only five to six major dentitions. In contrast, the three species from Thailand tend to have a short and slightly ascending tuba, an angular to weakly angular last whorl, spiral striae on the teleoconch, and numerous accessory plicae and lamellae inside the aperture (<xref ref-type="bibr" rid="B13">Burch et al. 2003</xref>; <xref ref-type="bibr" rid="B65">Panha et al. 2004</xref>; <xref ref-type="bibr" rid="B63">Panha and Burch 2005</xref>; <xref ref-type="bibr" rid="B85">Tanmuangpak and Dumrongrojwattana 2022</xref>).</p><p>Several <italic><tp:taxon-name><tp:taxon-name-part taxon-name-part-type="genus" reg="Gyliotrachela">Gyliotrachela</tp:taxon-name-part></tp:taxon-name></italic> species from southern Thailand are similar to the new species by having very short tuba, and few apertural dentitions. <italic><tp:taxon-name><tp:taxon-name-part taxon-name-part-type="genus" reg="Gyliotrachela">Gyliotrachela</tp:taxon-name-part><tp:taxon-name-part taxon-name-part-type="species" reg="aunglini">aunglini</tp:taxon-name-part></tp:taxon-name></italic> sp. nov. differs from <italic><tp:taxon-name><tp:taxon-name-part taxon-name-part-type="genus" reg="Gyliotrachela">G.</tp:taxon-name-part><tp:taxon-name-part taxon-name-part-type="species" reg="transitans">transitans</tp:taxon-name-part></tp:taxon-name></italic> (von Möllendorff, 1894) in the short and slightly descending tuba, the angular last whorl, and the apertural dentition with supracolumellar lamella and a basal plica; <italic><tp:taxon-name><tp:taxon-name-part taxon-name-part-type="genus" reg="Gyliotrachela">G.</tp:taxon-name-part><tp:taxon-name-part taxon-name-part-type="species" reg="tarutao">tarutao</tp:taxon-name-part></tp:taxon-name></italic> (Panha &amp; Burch, 2002) has an elevated spire, an angular last whorl, a very short tuba, and the apertural dentition is characterised by a subcolumellar lamella, an infraparietal plica and a basal plica (<xref ref-type="bibr" rid="B97">von Möllendorff 1894</xref>; <xref ref-type="bibr" rid="B61">Panha and Burch 2002b</xref>, <xref ref-type="bibr" rid="B63">2005</xref>). The new species differs from <italic><tp:taxon-name><tp:taxon-name-part taxon-name-part-type="genus" reg="Gyliotrachela">G.</tp:taxon-name-part><tp:taxon-name-part taxon-name-part-type="species" reg="adela">adela</tp:taxon-name-part></tp:taxon-name></italic> Thompson &amp; Upatham, 1997 in the depressed spire, the short and descending tuba, with prominent spiral striae on the teleoconch, and apertural dentition with a basal plica (<xref ref-type="bibr" rid="B87">Thompson and Upatham 1997</xref>).</p><p>Further comparison can be made with species from Peninsular Malaysia that have a very short tuba and few apertural dentitions. <italic><tp:taxon-name><tp:taxon-name-part taxon-name-part-type="genus" reg="Gyliotrachela">Gyliotrachela</tp:taxon-name-part><tp:taxon-name-part taxon-name-part-type="species" reg="aunglini">aunglini</tp:taxon-name-part></tp:taxon-name></italic> sp. nov. differs from <italic><tp:taxon-name><tp:taxon-name-part taxon-name-part-type="genus" reg="Gyliotrachela">G.</tp:taxon-name-part><tp:taxon-name-part taxon-name-part-type="species" reg="emergens">emergens</tp:taxon-name-part></tp:taxon-name></italic> van Benthem Jutting, 1950 and <italic><tp:taxon-name><tp:taxon-name-part taxon-name-part-type="genus" reg="Gyliotrachela">G.</tp:taxon-name-part><tp:taxon-name-part taxon-name-part-type="species" reg="modesta">modesta</tp:taxon-name-part></tp:taxon-name></italic> van Benthem Jutting, 1950 in having an elevated spire, short and slightly descending tuba and an angular or weakly angular last whorl. In addition, the apertural dentition of the former species includes a basal plica, and supra- and sub- columellar lamellae, while the latter species has a supracolumellar lamella and a weak infrapalatal plica. Additionally, this new species differs from <italic><tp:taxon-name><tp:taxon-name-part taxon-name-part-type="genus" reg="Gyliotrachela">G.</tp:taxon-name-part><tp:taxon-name-part taxon-name-part-type="species" reg="troglodytes">troglodytes</tp:taxon-name-part></tp:taxon-name></italic> van Benthem Jutting, 1950 in the depressed spire, the very short and descending tuba, the angular last whorl, the apertural dentition with infraparietal and weak angular lamellae, and the strongly wrinkled shell surface (<xref ref-type="bibr" rid="B94">van Benthem Jutting 1950</xref>).</p></tp:treatment-sec><tp:treatment-sec sec-type="remarks" id="SECID0EW4BI"><title>Remarks.</title><p>The material examined here shows minor variability in terms of shell size, but the key morphological characters, shell sculpture and apertural dentition, are reliable.</p></tp:treatment-sec><tp:treatment-sec><!--Section generated to contain objects referenced in tp:taxon-treatment.--><fig id="F13" position="float" orientation="portrait"><object-id xmlns:xlink="http://www.w3.org/1999/xlink" content-type="doi" xlink:type="simple">10.3897/zookeys.1195.112112.figure13</object-id><object-id xmlns:xlink="http://www.w3.org/1999/xlink" content-type="arpha" xlink:type="simple">68D162A5-9CAE-59EC-B3E4-7F6F2F322227</object-id><label>Figure 13.</label><caption><p>Synoptic view of representatives of hypselostomatid snails recorded from Myanmar <bold>A</bold><italic><tp:taxon-name><tp:taxon-name-part taxon-name-part-type="genus" reg="Acinolaemus">Acinolaemus</tp:taxon-name-part><tp:taxon-name-part taxon-name-part-type="species" reg="dayanum">dayanum</tp:taxon-name-part></tp:taxon-name></italic>, specimen <abbrev xmlns:xlink="http://www.w3.org/1999/xlink" xlink:title="Collection András Hunyadi" id="ABBRID0E6FCI" xlink:type="simple">HA</abbrev> Collection <bold>B</bold><italic><tp:taxon-name><tp:taxon-name-part taxon-name-part-type="genus" reg="Acinolaemus">Acinolaemus</tp:taxon-name-part><tp:taxon-name-part taxon-name-part-type="species" reg="cryptidentatus">cryptidentatus</tp:taxon-name-part></tp:taxon-name></italic>, specimen <named-content xmlns:xlink="http://www.w3.org/1999/xlink" content-type="dwc:institutional_code" xlink:title="Chulalongkorn University Museum of Zoology" xlink:href="http://grbio.org/institution/chulalongkorn-university-museum-natural-history" xlink:type="simple">CUMZ</named-content> 14413 <bold>C</bold><italic><tp:taxon-name><tp:taxon-name-part taxon-name-part-type="genus" reg="Anauchen">Anauchen</tp:taxon-name-part><tp:taxon-name-part taxon-name-part-type="species" reg="eotvosi">eotvosi</tp:taxon-name-part></tp:taxon-name></italic>, holotype <abbrev xmlns:xlink="http://www.w3.org/1999/xlink" xlink:title="The Natural History Museum When citing registered specimens" id="ABBRID0EBHCI" xlink:type="simple">NHMUK</abbrev> 1903.7.1.1227.1 (after <xref ref-type="bibr" rid="B46">Páll-Gergely 2023a</xref>: fig. 1c) <bold>D</bold><italic><tp:taxon-name><tp:taxon-name-part taxon-name-part-type="genus" reg="Angustopila">Angustopila</tp:taxon-name-part><tp:taxon-name-part taxon-name-part-type="species" reg="occidentalis">occidentalis</tp:taxon-name-part></tp:taxon-name></italic>, holotype <named-content xmlns:xlink="http://www.w3.org/1999/xlink" content-type="dwc:institutional_code" xlink:title="Hungarian Natural History Museum" xlink:href="http://grbio.org/institution/hungarian-natural-history-museum" xlink:type="simple">HNHM</named-content> 103483 (after <xref ref-type="bibr" rid="B57">Páll-Gergely et al. 2023</xref>: fig. 70a) <bold>E</bold><italic><tp:taxon-name><tp:taxon-name-part taxon-name-part-type="genus" reg="Angustopila">Angustopila</tp:taxon-name-part><tp:taxon-name-part taxon-name-part-type="species" reg="elevata">elevata</tp:taxon-name-part></tp:taxon-name></italic>, specimen <named-content xmlns:xlink="http://www.w3.org/1999/xlink" content-type="dwc:institutional_code" xlink:title="Hungarian Natural History Museum" xlink:href="http://grbio.org/institution/hungarian-natural-history-museum" xlink:type="simple">HNHM</named-content> 103484 (after <xref ref-type="bibr" rid="B57">Páll-Gergely et al. 2023</xref>: fig. 13a) <bold>F</bold><italic><tp:taxon-name><tp:taxon-name-part taxon-name-part-type="genus" reg="Bensonella">Bensonella</tp:taxon-name-part><tp:taxon-name-part taxon-name-part-type="species" reg="salwiniana">salwiniana</tp:taxon-name-part></tp:taxon-name></italic>, specimen <named-content xmlns:xlink="http://www.w3.org/1999/xlink" content-type="dwc:institutional_code" xlink:title="Chulalongkorn University Museum of Zoology" xlink:href="http://grbio.org/institution/chulalongkorn-university-museum-natural-history" xlink:type="simple">CUMZ</named-content> 14393 <bold>G</bold><italic><tp:taxon-name><tp:taxon-name-part taxon-name-part-type="genus" reg="Bensonella">Bensonella</tp:taxon-name-part><tp:taxon-name-part taxon-name-part-type="species" reg="anguloobtusa">anguloobtusa</tp:taxon-name-part></tp:taxon-name></italic>, specimen <named-content xmlns:xlink="http://www.w3.org/1999/xlink" content-type="dwc:institutional_code" xlink:title="Chulalongkorn University Museum of Zoology" xlink:href="http://grbio.org/institution/chulalongkorn-university-museum-natural-history" xlink:type="simple">CUMZ</named-content> 14400 <bold>H</bold><italic><tp:taxon-name><tp:taxon-name-part taxon-name-part-type="genus" reg="Bensonella">Bensonella</tp:taxon-name-part><tp:taxon-name-part taxon-name-part-type="species" reg="taiyaiorum">taiyaiorum</tp:taxon-name-part></tp:taxon-name></italic> sp. nov., paratype <named-content xmlns:xlink="http://www.w3.org/1999/xlink" content-type="dwc:institutional_code" xlink:title="Chulalongkorn University Museum of Zoology" xlink:href="http://grbio.org/institution/chulalongkorn-university-museum-natural-history" xlink:type="simple">CUMZ</named-content> 14403 <bold>I</bold><italic><tp:taxon-name><tp:taxon-name-part taxon-name-part-type="genus" reg="Bensonella">Bensonella</tp:taxon-name-part><tp:taxon-name-part taxon-name-part-type="species" reg="lophiodera">lophiodera</tp:taxon-name-part></tp:taxon-name></italic> sp. nov., paratype <named-content xmlns:xlink="http://www.w3.org/1999/xlink" content-type="dwc:institutional_code" xlink:title="Chulalongkorn University Museum of Zoology" xlink:href="http://grbio.org/institution/chulalongkorn-university-museum-natural-history" xlink:type="simple">CUMZ</named-content> 14405 <bold>J</bold><italic><tp:taxon-name><tp:taxon-name-part taxon-name-part-type="genus" reg="Clostophis">Clostophis</tp:taxon-name-part><tp:taxon-name-part taxon-name-part-type="species" reg="sankeyi">sankeyi</tp:taxon-name-part></tp:taxon-name></italic>, holotype <abbrev xmlns:xlink="http://www.w3.org/1999/xlink" xlink:title="University Museum of Zoology" id="ABBRID0EELCI" xlink:type="simple">UMZC</abbrev> I.103320 (after <xref ref-type="bibr" rid="B77">Preece et al. 2022</xref>: fig. 70e) <bold>K</bold><italic><tp:taxon-name><tp:taxon-name-part taxon-name-part-type="genus" reg="Clostophis">Clostophis</tp:taxon-name-part><tp:taxon-name-part taxon-name-part-type="species" reg="thinbowguensis">thinbowguensis</tp:taxon-name-part></tp:taxon-name></italic>, holotype <named-content xmlns:xlink="http://www.w3.org/1999/xlink" content-type="dwc:institutional_code" xlink:title="Muséum National ďHistoire Naturelle" xlink:href="http://grbio.org/institution/museum-national-dhistoire-naturelle-2" xlink:type="simple">MNHN</named-content>-IM-2000-38057 (after <xref ref-type="bibr" rid="B56">Páll-Gergely et al. 2022</xref>: fig. 9c) <bold>L</bold><italic><tp:taxon-name><tp:taxon-name-part taxon-name-part-type="genus" reg="Gyliotrachela">Gyliotrachela</tp:taxon-name-part><tp:taxon-name-part taxon-name-part-type="species" reg="bensonianum">bensonianum</tp:taxon-name-part></tp:taxon-name></italic>, syntype <abbrev xmlns:xlink="http://www.w3.org/1999/xlink" xlink:title="The Natural History Museum When citing registered specimens" id="ABBRID0EOMCI" xlink:type="simple">NHMUK</abbrev> 20191141 (after <xref ref-type="bibr" rid="B24">Gojšina et al. 2022</xref>: fig. 4a) <bold>M</bold><italic><tp:taxon-name><tp:taxon-name-part taxon-name-part-type="genus" reg="Gyliotrachela">Gyliotrachela</tp:taxon-name-part><tp:taxon-name-part taxon-name-part-type="species" reg="hungerfordiana">hungerfordiana</tp:taxon-name-part></tp:taxon-name></italic>, specimen <abbrev xmlns:xlink="http://www.w3.org/1999/xlink" xlink:title="The Natural History Museum When citing registered specimens" id="ABBRID0EDNCI" xlink:type="simple">NHMUK</abbrev> collection from Perak, Malaysia <bold>N</bold><italic><tp:taxon-name><tp:taxon-name-part taxon-name-part-type="genus" reg="Gyliotrachela">Gyliotrachela</tp:taxon-name-part><tp:taxon-name-part taxon-name-part-type="species" reg="tianxingqiaoensis">tianxingqiaoensis</tp:taxon-name-part></tp:taxon-name></italic>, holotype <named-content xmlns:xlink="http://www.w3.org/1999/xlink" content-type="dwc:institutional_code" xlink:title="National Zoological Museum of China, Institute of Zoology, Chinese Academy of Sciences" xlink:href="http://grbio.org/institution/institute-zoology-chinese-academy-sciences" xlink:type="simple">IZCAS TM</named-content> 025075 (after <xref ref-type="bibr" rid="B24">Gojšina et al. 2022</xref>: fig. 3a) <bold>O</bold><italic><tp:taxon-name><tp:taxon-name-part taxon-name-part-type="genus" reg="Gyliotrachela">Gyliotrachela</tp:taxon-name-part><tp:taxon-name-part taxon-name-part-type="species" reg="muangon">muangon</tp:taxon-name-part></tp:taxon-name></italic>, specimen <named-content xmlns:xlink="http://www.w3.org/1999/xlink" content-type="dwc:institutional_code" xlink:title="Chulalongkorn University Museum of Zoology" xlink:href="http://grbio.org/institution/chulalongkorn-university-museum-natural-history" xlink:type="simple">CUMZ</named-content> 14410 <bold>P</bold><italic><tp:taxon-name><tp:taxon-name-part taxon-name-part-type="genus" reg="Gyliotrachela">Gyliotrachela</tp:taxon-name-part><tp:taxon-name-part taxon-name-part-type="species" reg="aunglini">aunglini</tp:taxon-name-part></tp:taxon-name></italic> sp. nov., paratype <named-content xmlns:xlink="http://www.w3.org/1999/xlink" content-type="dwc:institutional_code" xlink:title="Chulalongkorn University Museum of Zoology" xlink:href="http://grbio.org/institution/chulalongkorn-university-museum-natural-history" xlink:type="simple">CUMZ</named-content> 14412 <bold>Q</bold><italic><tp:taxon-name><tp:taxon-name-part taxon-name-part-type="genus" reg="Hypselostoma">Hypselostoma</tp:taxon-name-part><tp:taxon-name-part taxon-name-part-type="species" reg="tubiferum">tubiferum</tp:taxon-name-part></tp:taxon-name></italic>, specimen <abbrev xmlns:xlink="http://www.w3.org/1999/xlink" xlink:title="The Natural History Museum When citing registered specimens" id="ABBRID0ELPCI" xlink:type="simple">NHMUK</abbrev> 1888.12.4.17–22 ex. Theobald collection from Tonduong, Burma.</p></caption><graphic xmlns:xlink="http://www.w3.org/1999/xlink" xlink:href="zookeys-1195-157_article-112112__-g013.jpg" position="float" orientation="portrait" xlink:type="simple" id="oo_1002062.jpg"><uri content-type="original_file" xlink:type="simple">https://binary.pensoft.net/fig/1002062</uri></graphic></fig></tp:treatment-sec><ref-list><ref id="B46"><mixed-citation xmlns:xlink="http://www.w3.org/1999/xlink" xlink:type="simple"><person-group><name name-style="western"><surname>Páll-Gergely</surname><given-names>B</given-names></name></person-group> (<year>2023a</year>) <article-title><italic><tp:taxon-name><tp:taxon-name-part taxon-name-part-type="genus">Anauchen</tp:taxon-name-part><tp:taxon-name-part taxon-name-part-type="species">eotvosi</tp:taxon-name-part></tp:taxon-name></italic> n. sp. from the “Shan-Siam Boundary” (<tp:taxon-name><tp:taxon-name-part taxon-name-part-type="class">Gastropoda</tp:taxon-name-part></tp:taxon-name>: <tp:taxon-name><tp:taxon-name-part taxon-name-part-type="order">Stylommatophora</tp:taxon-name-part></tp:taxon-name>: <tp:taxon-name><tp:taxon-name-part taxon-name-part-type="family">Hypselostomatidae</tp:taxon-name-part></tp:taxon-name>).</article-title><source>Journal of Conchology</source><volume>44</volume>(<issue>5</issue>): <fpage>451</fpage>–<lpage>455</lpage>.</mixed-citation></ref><ref id="B57"><mixed-citation xmlns:xlink="http://www.w3.org/1999/xlink" xlink:type="simple"><person-group><name name-style="western"><surname>Páll-Gergely</surname><given-names>B</given-names></name><name name-style="western"><surname>Hunyadi</surname><given-names>A</given-names></name><name name-style="western"><surname>Vermeulen</surname><given-names>JJ</given-names></name><name name-style="western"><surname>Grego</surname><given-names>J</given-names></name><name name-style="western"><surname>Sutcharit</surname><given-names>C</given-names></name><name name-style="western"><surname>Reischütz</surname><given-names>A</given-names></name><name name-style="western"><surname>Dumrongrojwattana</surname><given-names>P</given-names></name><name name-style="western"><surname>Botta-Dukát</surname><given-names>Z</given-names></name><name name-style="western"><surname>Örstan</surname><given-names>A</given-names></name><name name-style="western"><surname>Fekete</surname><given-names>J</given-names></name><name name-style="western"><surname>Jochum</surname><given-names>A</given-names></name></person-group> (<year>2023</year>) <article-title>Five times over: 42 new <italic><tp:taxon-name><tp:taxon-name-part taxon-name-part-type="genus">Angustopila</tp:taxon-name-part></tp:taxon-name></italic> species highlight Southeast Asia’s rich biodiversity (<tp:taxon-name><tp:taxon-name-part taxon-name-part-type="class">Gastropoda</tp:taxon-name-part></tp:taxon-name>, <tp:taxon-name><tp:taxon-name-part taxon-name-part-type="order">Stylommatophora</tp:taxon-name-part></tp:taxon-name>, <tp:taxon-name><tp:taxon-name-part taxon-name-part-type="family">Hypselostomatidae</tp:taxon-name-part></tp:taxon-name>).</article-title><source>ZooKeys</source><volume>1147</volume>: <fpage>1</fpage>–<lpage>177</lpage>. <ext-link xlink:href="10.3897/zookeys.1147.93824" ext-link-type="doi" xlink:type="simple">https://doi.org/10.3897/zookeys.1147.93824</ext-link></mixed-citation></ref><ref id="B77"><mixed-citation xmlns:xlink="http://www.w3.org/1999/xlink" xlink:type="simple"><person-group><name name-style="western"><surname>Preece</surname><given-names>RC</given-names></name><name name-style="western"><surname>White</surname><given-names>TS</given-names></name><name name-style="western"><surname>Raheem</surname><given-names>DC</given-names></name><name name-style="western"><surname>Ketchum</surname><given-names>H</given-names></name><name name-style="western"><surname>Ablett</surname><given-names>J</given-names></name><name name-style="western"><surname>Taylor</surname><given-names>H</given-names></name><name name-style="western"><surname>Naggs</surname><given-names>F</given-names></name></person-group> (<year>2022</year>) William Benson and the golden age of malacology in British India: Biography, illustrated catalogue and evaluation of his molluscan types. Tropical Natural History (Supplement 6): 1–434.</mixed-citation></ref><ref id="B56"><mixed-citation xmlns:xlink="http://www.w3.org/1999/xlink" xlink:type="simple"><person-group><name name-style="western"><surname>Páll-Gergely</surname><given-names>B</given-names></name><name name-style="western"><surname>Jochum</surname><given-names>A</given-names></name><name name-style="western"><surname>Vermeulen</surname><given-names>JJ</given-names></name><name name-style="western"><surname>Anker</surname><given-names>K</given-names></name><name name-style="western"><surname>Hunyadi</surname><given-names>A</given-names></name><name name-style="western"><surname>Örstan</surname><given-names>A</given-names></name><name name-style="western"><surname>Szabó</surname><given-names>Á</given-names></name><name name-style="western"><surname>Dányi</surname><given-names>L</given-names></name><name name-style="western"><surname>Schilthuizen</surname><given-names>M</given-names></name></person-group> (<year>2022</year>) <article-title>The world’s tiniest land snails from Laos and Vietnam (<tp:taxon-name><tp:taxon-name-part taxon-name-part-type="class">Gastropoda</tp:taxon-name-part></tp:taxon-name>, <tp:taxon-name><tp:taxon-name-part taxon-name-part-type="infraclass">Pulmonata</tp:taxon-name-part></tp:taxon-name>, <tp:taxon-name><tp:taxon-name-part taxon-name-part-type="family">Hypselostomatidae</tp:taxon-name-part></tp:taxon-name>).</article-title><source>Contributions to Zoology</source><volume>91</volume>(<issue>1</issue>): <fpage>62</fpage>–<lpage>78</lpage>. <ext-link xlink:href="10.1163/18759866-bja10025" ext-link-type="doi" xlink:type="simple">https://doi.org/10.1163/18759866-bja10025</ext-link></mixed-citation></ref><ref id="B24"><mixed-citation xmlns:xlink="http://www.w3.org/1999/xlink" xlink:type="simple"><person-group><name name-style="western"><surname>Gojšina</surname><given-names>V</given-names></name><name name-style="western"><surname>Chen</surname><given-names>Z-U</given-names></name><name name-style="western"><surname>Páll-Gergely</surname><given-names>B</given-names></name></person-group> (<year>2022</year>) <article-title>Notes on <tp:taxon-name><tp:taxon-name-part taxon-name-part-type="family">Hypselostomatidae</tp:taxon-name-part></tp:taxon-name> (<tp:taxon-name><tp:taxon-name-part taxon-name-part-type="class">Gastropoda</tp:taxon-name-part></tp:taxon-name>: <tp:taxon-name><tp:taxon-name-part taxon-name-part-type="suborder">Eupulmonata</tp:taxon-name-part></tp:taxon-name>: <tp:taxon-name><tp:taxon-name-part taxon-name-part-type="superfamily">Pupilloidea</tp:taxon-name-part></tp:taxon-name>) from Myanmar.</article-title><source>Archiv für Molluskenkunde</source><volume>151</volume>(<issue>2</issue>): <fpage>131</fpage>–<lpage>139</lpage>. <ext-link xlink:href="10.1127/arch.moll/151/131-139" ext-link-type="doi" xlink:type="simple">https://doi.org/10.1127/arch.moll/151/131-139</ext-link></mixed-citation></ref><ref id="B13"><mixed-citation xmlns:xlink="http://www.w3.org/1999/xlink" xlink:type="simple"><person-group><name name-style="western"><surname>Burch</surname><given-names>JB</given-names></name><name name-style="western"><surname>Panha</surname><given-names>S</given-names></name><name name-style="western"><surname>Tongkerd</surname><given-names>P</given-names></name></person-group> (<year>2003</year>) New taxa of <tp:taxon-name><tp:taxon-name-part taxon-name-part-type="family">Pupillidae</tp:taxon-name-part></tp:taxon-name> (<tp:taxon-name><tp:taxon-name-part taxon-name-part-type="infraclass">Pulmonata</tp:taxon-name-part></tp:taxon-name>: <tp:taxon-name><tp:taxon-name-part taxon-name-part-type="order">Stylommatophora</tp:taxon-name-part></tp:taxon-name>) from Thailand. Walkerana 13[2002](29/30): 129–187.</mixed-citation></ref><ref id="B65"><mixed-citation xmlns:xlink="http://www.w3.org/1999/xlink" xlink:type="simple"><person-group><name name-style="western"><surname>Panha</surname><given-names>S</given-names></name><name name-style="western"><surname>Tongkerd</surname><given-names>P</given-names></name><name name-style="western"><surname>Sucharit</surname><given-names>C</given-names></name><name name-style="western"><surname>Burch</surname><given-names>JB</given-names></name></person-group> (<year>2004</year>) <article-title>New pupillid species from Thailand (<tp:taxon-name><tp:taxon-name-part taxon-name-part-type="infraclass">Pulmonata</tp:taxon-name-part></tp:taxon-name>: <tp:taxon-name><tp:taxon-name-part taxon-name-part-type="family">Pupillidae</tp:taxon-name-part></tp:taxon-name>).</article-title><source>The Natural History Journal of Chulalongkorn University</source><volume>4</volume>(<issue>2</issue>): <fpage>57</fpage>–<lpage>82</lpage>.</mixed-citation></ref><ref id="B63"><mixed-citation xmlns:xlink="http://www.w3.org/1999/xlink" xlink:type="simple"><person-group><name name-style="western"><surname>Panha</surname><given-names>S</given-names></name><name name-style="western"><surname>Burch</surname><given-names>JB</given-names></name></person-group> (<year>2005</year>) An introduction to the microsnails of Thailand. Malacological Review 37/38(2004–2005): 1–155. [Date of publication follow Jirapatrasilp et al. (2023)]</mixed-citation></ref><ref id="B85"><mixed-citation xmlns:xlink="http://www.w3.org/1999/xlink" xlink:type="simple"><person-group><name name-style="western"><surname>Tanmuangpak</surname><given-names>K</given-names></name><name name-style="western"><surname>Dumrongrojwattana</surname><given-names>P</given-names></name></person-group> (<year>2022</year>) <article-title><italic><tp:taxon-name><tp:taxon-name-part taxon-name-part-type="genus">Gyliotrachela</tp:taxon-name-part><tp:taxon-name-part taxon-name-part-type="species">cultura</tp:taxon-name-part></tp:taxon-name></italic>, a new species of terrestrial microsnail (<tp:taxon-name><tp:taxon-name-part taxon-name-part-type="class">Gastropoda</tp:taxon-name-part></tp:taxon-name>: <tp:taxon-name><tp:taxon-name-part taxon-name-part-type="suborder">Eupulmonata</tp:taxon-name-part></tp:taxon-name>: <tp:taxon-name><tp:taxon-name-part taxon-name-part-type="family">Vertiginidae</tp:taxon-name-part></tp:taxon-name>) from Thailand.</article-title><source>The Raffles Bulletin of Zoology</source><volume>70</volume>: <fpage>407</fpage>–<lpage>416</lpage>.</mixed-citation></ref><ref id="B97"><mixed-citation xmlns:xlink="http://www.w3.org/1999/xlink" xlink:type="simple"><person-group><name name-style="western"><surname>von Möllendorff</surname><given-names>OF</given-names></name></person-group> (<year>1894</year>) <article-title>On a collection of land-shells from the Samui Islands, Gulf of Siam.</article-title><source>Proceedings of the Zoological Society of London</source><volume>62</volume>: <fpage>146</fpage>–<lpage>156</lpage>. <ext-link xlink:href="https://biodiversitylibrary.org/page/35990426" ext-link-type="uri" xlink:type="simple">https://biodiversitylibrary.org/page/35990426</ext-link></mixed-citation></ref><ref id="B61"><mixed-citation xmlns:xlink="http://www.w3.org/1999/xlink" xlink:type="simple"><person-group><name name-style="western"><surname>Panha</surname><given-names>S</given-names></name><name name-style="western"><surname>Burch</surname><given-names>JB</given-names></name></person-group> (<year>2002b</year>) The pupillid genus <italic><tp:taxon-name><tp:taxon-name-part taxon-name-part-type="genus">Paraboysidia</tp:taxon-name-part></tp:taxon-name></italic> in Thailand (<tp:taxon-name><tp:taxon-name-part taxon-name-part-type="infraclass">Pulmonata</tp:taxon-name-part></tp:taxon-name>: <tp:taxon-name><tp:taxon-name-part taxon-name-part-type="order">Stylommatophora</tp:taxon-name-part></tp:taxon-name>). Walkerana 12[2001](28): 77–94. [Date of publication follow Jirapatrasilp et al. (2023)]</mixed-citation></ref><ref id="B87"><mixed-citation xmlns:xlink="http://www.w3.org/1999/xlink" xlink:type="simple"><person-group><name name-style="western"><surname>Thompson</surname><given-names>FG</given-names></name><name name-style="western"><surname>Upatham</surname><given-names>S</given-names></name></person-group> (<year>1997</year>) <article-title>Vertiginid land snails from Thailand (<tp:taxon-name><tp:taxon-name-part taxon-name-part-type="class">Gastropoda</tp:taxon-name-part></tp:taxon-name>, <tp:taxon-name><tp:taxon-name-part taxon-name-part-type="infraclass">Pulmonata</tp:taxon-name-part></tp:taxon-name>, <tp:taxon-name><tp:taxon-name-part taxon-name-part-type="superfamily">Pupilloidea</tp:taxon-name-part></tp:taxon-name>).</article-title><source>Bulletin of the Florida Museum of Natural History</source><volume>39</volume>(<issue>7</issue>): <fpage>221</fpage>–<lpage>245</lpage>. <ext-link xlink:href="http://ufdc.ufl.edu/UF00095785/00001" ext-link-type="uri" xlink:type="simple">http://ufdc.ufl.edu/UF00095785/00001</ext-link></mixed-citation></ref><ref id="B94"><mixed-citation xmlns:xlink="http://www.w3.org/1999/xlink" xlink:type="simple"><person-group><name name-style="western"><surname>van Benthem Jutting</surname><given-names>WSS</given-names></name></person-group> (<year>1950</year>) <article-title>The Malayan species of <italic><tp:taxon-name><tp:taxon-name-part taxon-name-part-type="genus">Boysidia</tp:taxon-name-part></tp:taxon-name></italic>, <italic><tp:taxon-name><tp:taxon-name-part taxon-name-part-type="genus">Paraboysidia</tp:taxon-name-part></tp:taxon-name></italic>, <italic><tp:taxon-name><tp:taxon-name-part taxon-name-part-type="genus">Hypselostoma</tp:taxon-name-part></tp:taxon-name></italic> and <italic><tp:taxon-name><tp:taxon-name-part taxon-name-part-type="genus">Gyliotrachela</tp:taxon-name-part></tp:taxon-name></italic> (<tp:taxon-name><tp:taxon-name-part taxon-name-part-type="class">Gastropoda</tp:taxon-name-part></tp:taxon-name>, <tp:taxon-name><tp:taxon-name-part taxon-name-part-type="infraclass">Pulmonata</tp:taxon-name-part></tp:taxon-name>, <tp:taxon-name><tp:taxon-name-part taxon-name-part-type="family">Vertiginidae</tp:taxon-name-part></tp:taxon-name>) with a catalogue of all the species hitherto described.</article-title><source>Bulletin of the Raffles Museum</source><volume>21</volume>: <fpage>5</fpage>–<lpage>47</lpage>.</mixed-citation></ref></ref-list></tp:taxon-treatment>
